# Supplementary material for: Circular RNA expression profiles of peripheral blood mononuclear cells in hepatocellular carcinoma patients by sequence analysis
Source: Cancer Med. 2019 Feb 4;8(4):1423–33. doi: 10.1002/cam4.2010 (PMC6488130; doi:10.1002/cam4.2010)
Supplement: Supplementary file 3 [file CAM4-8-1423-s003.xls]

## Sheet: sheet1
AccID	log2FC	FoldChange	FDR	Normalized_HCC	Normalized_N	Style	All_HCCy14	All_HCCy15	All_HCCy18	All_HCCy19	All_N1	All_N2	All_N3	CHROM	start	end	strand	GeneName	OverlapInfo	CircType	SeqLength
chr6_32581838_32521905_-59933-HLA-DRB6	13.9765	16119.2	0	161.182	0	up	0	678	0	0	0	0	0	chr6	32521904	32581838	-	HLA-DRB6	HCCy15	UnKnown	59934
chr22_49824331_49822951_-1380-BRD1	4.30049	19.7049	0.0374331	12.679	0.633952	up	8	0	0	34	0	2	0	chr22	49822950	49824331	-	BRD1	HCCy14_HCCy19_N2_RA-1_RA-2_RA-3_SLE-yuanxu_SLE-zouhang	Exonic	1381
chr10_7285954_7220411_-65543-SFMBT2	4.22599	18.7132	0.0339373	9.66777	0.507161	up	2	12	16	4	0	0	2	chr10	7220410	7285954	-	SFMBT2	HCCy14_HCCy15_HCCy18_HCCy19_N3	Exonic	894
chr19_36146312_36145806_+506-CAPNS1	4.0768	16.8748	0.00625033	21.5544	1.2679	up	8	48	16	10	4	0	0	chr19	36145805	36146312	+	CAPNS1	HCCy14_HCCy15_HCCy18_HCCy19_N1_RA-2_RA-3_SLE-zouhang	Exonic	265
chr17_67167796_67166478_-1318-HELZ	4.07677	16.8745	0.0403802	8.71684	0.507161	up	12	6	0	14	0	0	2	chr17	67166477	67167796	-	HELZ	HCCy14_HCCy15_HCCy19_N3_RA-2_RA-3_RA-C_SLE-yuanxu_SLE-zouhang	Exonic	465
chr17_67948306_67945409_+2897-BPTF	3.94571	15.4091	4.43173e-10	24.5656	1.58488	up	30	36	10	18	2	3	0	chr17	67945408	67948306	+	BPTF	HCCy14_HCCy15_HCCy18_HCCy19_N1_N2_RA-1_RA-2_RA-3_RA-C_SLE-liumin_SLE-yuanxu_SLE-zouhang	Exonic	1226
chr10_27533994_27532507_+1487-RAB18	3.65163	12.5675	0.015736	8.08289	0.633952	up	14	12	6	0	2	0	0	chr10	27532506	27533994	+	RAB18	HCCy14_HCCy15_HCCy18_N1_RA-1_RA-3_SLE-yuanxu	Exonic	259
chr12_95211267_95208843_-2424-FGD6	3.06849	8.38894	0.00090928	12.8375	1.52148	up	12	18	4	14	0	0	6	chr12	95208842	95211267	-	FGD6	HCCy14_HCCy15_HCCy18_HCCy19_N3_RA-1_RA-2_RA-3_RA-C_SLE-liumin_SLE-songmeng_SLE-yuanxu_SLE-zouhang	Exonic	2425
chr17_59057054_59051214_-5840-TRIM37	3.06148	8.34826	0.0366139	18.0676	2.15544	up	38	14	16	2	0	2	6	chr17	59051213	59057054	-	TRIM37	HCCy14_HCCy15_HCCy18_HCCy19_N2_N3_RA-1_RA-2_RA-3_RA-C_SLE-liumin_SLE-zouhang	Exonic	295
chr18_54205157_54187714_-17443-MBD2	2.93583	7.65195	0.000894107	12.679	1.64827	up	10	22	10	6	0	2	4	chr18	54187713	54205157	-	MBD2	HCCy14_HCCy15_HCCy18_HCCy19_N2_N3_RA-3_RA-C_SLE-yuanxu_SLE-zouhang	Intronic	17444
chr4_6924111_6923373_+738-TBC1D14	2.93202	7.6318	5.46031e-05	14.5809	1.90186	up	12	20	16	6	2	4	0	chr4	6923372	6924111	+	TBC1D14	HCCy14_HCCy15_HCCy18_HCCy19_N1_N2_RA-1_RA-2_RA-3_RA-C_SLE-liumin_SLE-songmeng_SLE-yuanxu_SLE-zouhang	Exonic	739
chr6_75678927_75634707_+44220-SENP6	2.86719	7.29642	5.75247e-05	25.0411	3.42334	up	42	18	12	22	6	0	6	chr6	75634706	75678927	+	SENP6	HCCy14_HCCy15_HCCy18_HCCy19_N1_N3_RA-1_RA-2_RA-3_RA-C_SLE-yuanxu	Exonic	1719
chr4_102690957_102689574_-1383-MANBA	2.803	6.9789	0.0390591	9.35079	1.3313	up	10	8	14	2	0	1	4	chr4	102689573	102690957	-	MANBA	HCCy14_HCCy15_HCCy18_HCCy19_N2_N3_RA-3_SLE-yuanxu	Intronic	1384
chr14_80530886_80497469_-33417-CEP128	2.49535	5.63864	0.00107794	13.63	2.40902	up	16	12	16	6	6	0	2	chr14	80497468	80530886	-	CEP128	HCCy14_HCCy15_HCCy18_HCCy19_N1_N3_RA-1_RA-2_RA-3_RA-C_SLE-songmeng_SLE-yuanxu_SLE-zouhang	Exonic	415
chr13_40560860_40559509_-1351-FOXO1	2.27628	4.84427	0.0339684	11.0942	2.28223	up	10	10	16	4	0	4	4	chr13	40559508	40560860	-	FOXO1	HCCy14_HCCy15_HCCy18_HCCy19_N2_N3_RA-1_RA-2_RA-3_RA-C_SLE-songmeng_SLE-zouhang	Exonic	1352
chr1_235833667_235830226_-3441-LYST	1.92053	3.78563	0.00292913	30.7467	8.11458	up	22	54	22	18	6	10	12	chr1	235830225	235833667	-	LYST	HCCy14_HCCy15_HCCy18_HCCy19_N1_N2_N3_RA-1_RA-2_RA-3_RA-C_SLE-liumin_SLE-songmeng_SLE-yuanxu_SLE-zouhang	Exonic	289
chr3_142101841_142093061_-8780-TFDP2	1.83799	3.5751	8.21972e-08	41.0484	11.4745	up	30	48	43	28	14	11	14	chr3	142093060	142101841	-	TFDP2	HCCy14_HCCy15_HCCy18_HCCy19_N1_N2_N3_RA-1_RA-2_RA-3_RA-C_SLE-liumin_SLE-songmeng_SLE-yuanxu_SLE-zouhang	Exonic	297
chr7_30574881_30550636_-24245-LOC401320	1.45863	2.74847	0.00496719	31.3806	11.4111	up	32	44	26	16	20	16	0	chr7	30550635	30574881	-	LOC401320	HCCy14_HCCy15_HCCy18_HCCy19_N1_N2_RA-2_RA-3_RA-C_SLE-liumin_SLE-songmeng_SLE-yuanxu_SLE-zouhang	Intronic	24246
chr14_99257839_99257471_-368-BCL11B	1.35247	2.5535	0.00178852	67.3574	26.3724	up	52	58	66	64	22	18	54	chr14	99257470	99257839	-	BCL11B	HCCy14_HCCy15_HCCy18_HCCy19_N1_N2_N3_RA-1_RA-2_RA-3_RA-C_SLE-liumin_SLE-songmeng_SLE-yuanxu_SLE-zouhang	Exonic	369
chr12_66228370_66203711_+24659-IRAK3	1.17212	2.25343	0.019256	33.441	14.8345	up	44	46	26	12	22	12	16	chr12	66203710	66228370	+	IRAK3	HCCy14_HCCy15_HCCy18_HCCy19_N1_N2_N3_RA-1_RA-2_RA-3_RA-C_SLE-liumin_SLE-songmeng_SLE-yuanxu_SLE-zouhang	Exonic	754
chr15_25411971_25405461_-6510-UBE3A	-1.02019	0.493053	0.00306435	37.8786	76.835	down	28	22	52	30	70	78	118	chr15	25405460	25411971	-	UBE3A	HCCy14_HCCy15_HCCy18_HCCy19_N1_N2_N3_RA-1_RA-2_RA-3_RA-C_SLE-songmeng_SLE-yuanxu_SLE-zouhang	Exonic	291
chr1_155853806_155853276_-530-GON4L	-1.05195	0.482317	0.000762754	20.6034	42.7284	down	20	8	20	24	46	44	56	chr1	155853275	155853806	-	GON4L	HCCy14_HCCy15_HCCy18_HCCy19_N1_N2_N3_RA-1_RA-2_RA-3_RA-C_SLE-liumin_SLE-songmeng_SLE-yuanxu_SLE-zouhang	Exonic	531
chr1_246591941_246591512_+429-CNST	-1.10417	0.465169	0.0191334	14.7394	31.6976	down	8	22	8	16	42	26	40	chr1	246591511	246591941	+	CNST	HCCy14_HCCy15_HCCy18_HCCy19_N1_N2_N3_RA-1_RA-2_RA-3_RA-C_SLE-liumin_SLE-songmeng_SLE-yuanxu_SLE-zouhang	Exonic	430
chr3_43303792_43299754_+4038-SNRK	-1.14817	0.451196	5.31917e-07	28.3693	62.888	down	18	24	30	28	76	60	78	chr3	43299753	43303792	+	SNRK	HCCy14_HCCy15_HCCy18_HCCy19_N1_N2_N3_RA-1_RA-2_RA-3_RA-C_SLE-songmeng_SLE-yuanxu_SLE-zouhang	Exonic	757
chr7_24668660_24623666_+44994-MPP6	-1.19982	0.435329	0.0403952	9.98474	22.9491	down	2	8	12	12	32	18	28	chr7	24623665	24668660	+	MPP6	HCCy14_HCCy15_HCCy18_HCCy19_N1_N2_N3_RA-1_RA-2_RA-3_RA-C_SLE-liumin_SLE-songmeng_SLE-zouhang	Exonic	1116
chr12_46254936_46229153_-25783-SLC38A1	-1.32799	0.398324	0.000202232	13.63	34.2334	down	10	10	12	16	26	42	50	chr12	46229152	46254936	-	SLC38A1	HCCy14_HCCy15_HCCy18_HCCy19_N1_N2_N3_RA-1_RA-2_RA-3_RA-C_SLE-liumin_SLE-yuanxu_SLE-zouhang	Exonic	645
chr11_108235834_108227595_+8239-ATM	-1.3737	0.3859	0.00850583	16.4827	42.7284	down	8	16	18	16	54	52	36	chr11	108227594	108235834	+	ATM	HCCy14_HCCy15_HCCy18_HCCy19_N1_N2_N3_RA-1_RA-2_RA-3_RA-C_SLE-liumin_SLE-songmeng_SLE-yuanxu_SLE-zouhang	Exonic	526
chr5_139623461_139600372_+23089-UBE2D2	-1.49969	0.35363	0.0266558	6.18103	17.4971	down	0	10	8	4	14	22	24	chr5	139600371	139623461	+	UBE2D2	HCCy15_HCCy18_HCCy19_N1_N2_N3_RA-1_RA-C_SLE-liumin_SLE-songmeng_SLE-zouhang	Exonic	374
chr4_104519454_104518577_-877-na	-1.6291	0.323289	1.08975e-06	31.0636	96.1071	down	20	52	10	34	122	90	114	chr4	104518576	104519454	-	na	HCCy14_HCCy15_HCCy18_HCCy19_N1_N2_N3_RA-1_RA-2_RA-3_RA-C_SLE-liumin_SLE-songmeng_SLE-yuanxu_SLE-zouhang	Unknown	878
chr14_49674427_49663315_-11112-POLE2	-1.6295	0.323201	0.00822722	6.18103	19.1453	down	2	8	4	8	12	26	28	chr14	49663314	49674427	-	POLE2	HCCy14_HCCy15_HCCy18_HCCy19_N1_N2_N3_RA-1_RA-2_RA-3_RA-C_SLE-liumin_SLE-songmeng_SLE-yuanxu_SLE-zouhang	Exonic	510
chr16_31723353_31722626_+727-ZNF720	-1.73777	0.299832	0.00131108	10.1432	33.853	down	12	12	0	14	24	46	46	chr16	31722625	31723353	+	ZNF720	HCCy14_HCCy15_HCCy19_N1_N2_N3_RA-1_RA-2_RA-3_RA-C_SLE-liumin_SLE-songmeng_SLE-yuanxu_SLE-zouhang	Exonic	223
chr11_77625818_77624963_-855-CLNS1A	-1.80777	0.285632	0.00240229	6.65649	23.3294	down	6	14	0	6	26	30	22	chr11	77624962	77625818	-	CLNS1A	HCCy14_HCCy15_HCCy19_N1_N2_N3_RA-1_RA-2_RA-3_RA-C_SLE-liumin_SLE-songmeng_SLE-yuanxu_SLE-zouhang	Exonic	210
chr3_151127984_151116338_+11646-MED12L	-1.83878	0.279558	0.00316138	6.65649	23.8366	down	4	8	4	8	20	36	24	chr3	151116337	151127984	+	MED12L	HCCy14_HCCy15_HCCy18_HCCy19_N1_N2_N3_RA-1_RA-2_RA-3_RA-C_SLE-liumin_SLE-songmeng_SLE-yuanxu_SLE-zouhang	Exonic	457
chr7_16278226_16258390_-19836-ISPD	-1.91604	0.26498	0.0489171	3.48673	13.1862	down	4	0	0	8	20	12	12	chr7	16258389	16278226	-	ISPD	HCCy14_HCCy19_N1_N2_N3_RA-1_RA-2_RA-3_RA-C_SLE-liumin_SLE-songmeng_SLE-yuanxu_SLE-zouhang	Exonic	284
chr5_66054951_66053406_+1545-ERBIN	-1.91924	0.264393	1.83718e-06	15.8488	59.9718	down	2	30	8	18	62	76	64	chr5	66053405	66054951	+	ERBIN	HCCy14_HCCy15_HCCy18_HCCy19_N1_N2_N3_RA-1_RA-2_RA-3_RA-C_SLE-liumin_SLE-songmeng_SLE-yuanxu_SLE-zouhang	Exonic	1546
chr14_65561766_65561337_+429-FUT8	-1.92448	0.263436	2.85799e-06	6.97347	26.4992	down	8	0	10	6	22	28	42	chr14	65561336	65561766	+	FUT8	HCCy14_HCCy18_HCCy19_N1_N2_N3_RA-1_RA-2_RA-3_RA-C_SLE-liumin_SLE-songmeng_SLE-yuanxu_SLE-zouhang	Exonic	430
chr4_36214480_36210390_-4090-ARAP2	-1.96066	0.256911	0.00663546	3.80371	14.8345	down	2	6	0	6	16	10	26	chr4	36210389	36214480	-	ARAP2	HCCy14_HCCy15_HCCy19_N1_N2_N3_RA-1_RA-2_RA-3_RA-C_SLE-yuanxu_SLE-zouhang	Exonic	582
chr21_15043574_15014344_-29230-NRIP1	-2.04565	0.242213	5.71432e-13	15.5318	64.1559	down	20	24	4	12	68	56	98	chr21	15014343	15043574	-	NRIP1	HCCy14_HCCy15_HCCy18_HCCy19_N1_N2_N3_RA-1_RA-2_RA-3_RA-C_SLE-liumin_SLE-songmeng_SLE-yuanxu_SLE-zouhang	Exonic	203
chr12_116237705_116236821_-884-MED13L	-2.19095	0.219007	0.00344642	6.65649	30.4297	down	12	0	0	12	38	18	50	chr12	116236820	116237705	-	MED13L	HCCy14_HCCy19_N1_N2_N3_RA-1_RA-3_SLE-songmeng_SLE-yuanxu_SLE-zouhang	Intronic	885
chr1_52668759_52667399_+1360-FAM159A	-2.30639	0.202165	0.00085115	6.65649	32.9655	down	12	16	0	0	36	44	30	chr1	52667398	52668759	+	FAM159A	HCCy14_HCCy15_N1_N2_N3_RA-1_RA-2_RA-3_RA-C_SLE-liumin_SLE-songmeng_SLE-yuanxu_SLE-zouhang	Exonic	373
chr6_154223243_154199668_-23575-IPCEF1	-2.52668	0.173538	0.0434304	1.2679	7.35384	down	0	0	4	0	7	5	14	chr6	154199667	154223243	-	IPCEF1	HCCy18_N1_N2_N3_RA-1_RA-3_RA-C_SLE-songmeng_SLE-zouhang	Exonic	664
chr6_18258405_18236452_-21953-DEK	-2.56057	0.169509	0.0492581	2.37732	14.0737	down	0	10	0	0	10	12	28	chr6	18236451	18258405	-	DEK	HCCy15_N1_N2_N3_RA-2_RA-C_SLE-songmeng_SLE-zouhang	Exonic	998
chr2_61499894_61495455_-4439-XPO1	-2.70906	0.15293	0.0288798	1.42639	9.38249	down	0	6	0	0	6	14	12	chr2	61495454	61499894	-	XPO1	HCCy15_N1_N2_N3_RA-1_RA-C_SLE-yuanxu_SLE-zouhang	Exonic	639
chr3_107716849_107710452_+6397-BBX	-3.01062	0.124083	0.0489093	0.950928	7.73421	down	0	4	0	0	12	6	8	chr3	107710451	107716849	+	BBX	HCCy15_N1_N2_N3_RA-1_RA-C_SLE-zouhang	Exonic	414
chr6_130184620_130184103_-517-SAMD3	-3.02287	0.123034	0.00139641	1.42639	11.6647	down	0	6	0	0	16	8	16	chr6	130184102	130184620	-	SAMD3	HCCy15_N1_N2_N3_RA-1	Exonic	268
chr7_103029418_103025063_-4355-FBXL13	-3.34628	0.0983262	0.0177567	0.950928	9.76286	down	4	0	0	0	4	14	16	chr7	103025062	103029418	-	FBXL13	HCCy14_N1_N2_N3_RA-2_RA-C_SLE-liumin_SLE-songmeng_SLE-yuanxu_SLE-zouhang	Exonic	495
chr14_61721823_61721509_+314-HIF1A	-3.44151	0.0920456	0.013454	1.42639	15.5952	down	6	0	0	0	24	6	24	chr14	61721508	61721823	+	HIF1A	HCCy14_N1_N2_N3_RA-1_RA-2_RA-3_RA-C_SLE-liumin_SLE-zouhang	Exonic	231
chr4_143528714_143527868_+846-SMARCA5	-3.51543	0.0874478	0.0490515	0.633952	7.35384	down	0	0	2	0	6	6	14	chr4	143527867	143528714	+	SMARCA5	HCCy18_N1_N2_N3_RA-C_SLE-zouhang	Exonic	288
chr17_50741731_50741102_+629-LUC7L3	-3.61152	0.0818132	0.0134724	0.633952	7.861	down	0	0	0	2	4	8	16	chr17	50741101	50741731	+	LUC7L3	HCCy19_N1_N2_N3_RA-1_RA-2_RA-3_RA-C_SLE-liumin_SLE-songmeng_SLE-zouhang	Exonic	220
chr1_112667145_112653598_+13547-CAPZA1	-3.63458	0.0805162	0.0446742	0.633952	7.98779	down	0	0	0	2	0	14	14	chr1	112653597	112667145	+	CAPZA1	HCCy19_N2_N3_RA-2_RA-3_RA-C_SLE-songmeng_SLE-zouhang	Exonic	502
chr6_90271941_90088961_-182980-BACH2	-3.7864	0.0724736	0.0258959	0.633952	8.87533	down	0	0	2	0	6	6	20	chr6	90088960	90271941	-	BACH2	HCCy18_N1_N2_N3_RA-1_SLE-yuanxu	Exonic	951
chr18_79214038_79193183_+20855-ATP9B	-3.82447	0.0705864	0.0259277	1.10942	15.8488	down	0	2	2	0	18	32	0	chr18	79193182	79214038	+	ATP9B	HCCy15_HCCy18_N1_N2_RA-1_RA-3_RA-C_SLE-liumin_SLE-songmeng	Exonic	234
chr5_38978650_38971877_-6773-RICTOR	-3.97187	0.0637307	0.0111343	0.475464	7.60742	down	2	0	0	0	12	4	10	chr5	38971876	38978650	-	RICTOR	HCCy14_N1_N2_N3_RA-C_SLE-yuanxu_SLE-zouhang	Exonic	219
chr14_90947550_90943078_-4472-RPS6KA5	-3.99568	0.0626873	0.027737	0.475464	7.73421	down	2	0	0	0	12	6	8	chr14	90943077	90947550	-	RPS6KA5	HCCy14_N1_N2_N3_RA-C	Exonic	224
chr6_77273307_77271340_-1967-LOC101928570	-4.1325	0.0570154	0.020138	0.633952	11.2843	down	0	0	0	2	12	22	2	chr6	77271339	77273307	-	LOC101928570	HCCy19_N1_N2_N3_RA-1_RA-2_SLE-yuanxu_SLE-zouhang	Exonic	435
chr2_147975975_147972739_-3236-ORC4	-4.70807	0.0382585	0.00443309	0.475464	12.679	down	2	0	0	0	10	22	10	chr2	147972738	147975975	-	ORC4	HCCy14_N1_N2_N3_RA-1_RA-2_RA-C	Exonic	242
chrX_110109146_110020352_+88794-na	-4.91824	0.0330722	0.0355929	0.237732	7.48063	down	0	1	0	0	14	0	12	chrX	110020351	110109146	+	na	HCCy15_N1_N3_RA-C_SLE-zouhang	Unknown	88795

## Sheet: GO annotation
HostGene	GOID	GOTerm
HLA-DRB6
NRIP1	GO:0019915	lipid storage
NRIP1	GO:0016607	nuclear speck
NRIP1	GO:0000118	histone deacetylase complex
NRIP1	GO:0005730	nucleolus
NRIP1	GO:0045944	positive regulation of transcription from RNA polymerase II promoter
NRIP1	GO:0042974	retinoic acid receptor binding
NRIP1	GO:0005654	nucleoplasm
NRIP1	GO:0000122	negative regulation of transcription from RNA polymerase II promoter
NRIP1	GO:0001543	ovarian follicle rupture
NRIP1	GO:0032922	circadian regulation of gene expression
NRIP1	GO:0071392	cellular response to estradiol stimulus
NRIP1	GO:0045893	positive regulation of transcription, DNA-templated
NRIP1	GO:0030728	ovulation
NRIP1	GO:0030521	androgen receptor signaling pathway
NRIP1	GO:0035257	nuclear hormone receptor binding
NRIP1	GO:0035259	glucocorticoid receptor binding
NRIP1	GO:0042826	histone deacetylase binding
NRIP1	GO:0006351	transcription, DNA-templated
NRIP1	GO:0006355	regulation of transcription, DNA-templated
NRIP1	GO:0007623	circadian rhythm
NRIP1	GO:0005102	receptor binding
NRIP1	GO:0046965	retinoid X receptor binding
NRIP1	GO:0006357	regulation of transcription from RNA polymerase II promoter
NRIP1	GO:0001046	core promoter sequence-specific DNA binding
NRIP1	GO:0005634	nucleus
NRIP1	GO:0005515	protein binding
NRIP1	GO:0003712	transcription cofactor activity
NRIP1	GO:0000790	nuclear chromatin
NRIP1	GO:0003713	transcription coactivator activity
NRIP1	GO:0050681	androgen receptor binding
NRIP1	GO:0048511	rhythmic process
NRIP1	GO:0003714	transcription corepressor activity
NRIP1	GO:0030054	cell junction
NRIP1	GO:0030331	estrogen receptor binding
BPTF	GO:0016568	chromatin modification
BPTF	GO:0008094	DNA-dependent ATPase activity
BPTF	GO:0008270	zinc ion binding
BPTF	GO:0015630	microtubule cytoskeleton
BPTF	GO:0006351	transcription, DNA-templated
BPTF	GO:0007492	endoderm development
BPTF	GO:0006200	ATP catabolic process
BPTF	GO:0009952	anterior/posterior pattern specification
BPTF	GO:0006355	regulation of transcription, DNA-templated
BPTF	GO:0043565	sequence-specific DNA binding
BPTF	GO:0007420	brain development
BPTF	GO:0008134	transcription factor binding
BPTF	GO:0005730	nucleolus
BPTF	GO:0001892	embryonic placenta development
BPTF	GO:0005654	nucleoplasm
BPTF	GO:0000122	negative regulation of transcription from RNA polymerase II promoter
BPTF	GO:0005634	nucleus
BPTF	GO:0006338	chromatin remodeling
BPTF	GO:0005515	protein binding
BPTF	GO:0070062	extracellular vesicular exosome
BPTF	GO:0005737	cytoplasm
BPTF	GO:0045893	positive regulation of transcription, DNA-templated
BPTF	GO:0046872	metal ion binding
BPTF	GO:0016589	NURF complex
TFDP2	GO:0019904	protein domain specific binding
TFDP2	GO:0006351	transcription, DNA-templated
TFDP2	GO:0007179	transforming growth factor beta receptor signaling pathway
TFDP2	GO:0006355	regulation of transcription, DNA-templated
TFDP2	GO:0008134	transcription factor binding
TFDP2	GO:0045944	positive regulation of transcription from RNA polymerase II promoter
TFDP2	GO:1903506	regulation of nucleic acid-templated transcription
TFDP2	GO:0000278	mitotic cell cycle
TFDP2	GO:0006367	transcription initiation from RNA polymerase II promoter
TFDP2	GO:0007049	cell cycle
TFDP2	GO:0005654	nucleoplasm
TFDP2	GO:0000981	sequence-specific DNA binding RNA polymerase II transcription factor activity
TFDP2	GO:0006357	regulation of transcription from RNA polymerase II promoter
TFDP2	GO:0003677	DNA binding
TFDP2	GO:0005667	transcription factor complex
TFDP2	GO:0005634	nucleus
TFDP2	GO:0003700	sequence-specific DNA binding transcription factor activity
TFDP2	GO:0003712	transcription cofactor activity
TFDP2	GO:0007219	Notch signaling pathway
TFDP2	GO:0005515	protein binding
TFDP2	GO:0045892	negative regulation of transcription, DNA-templated
TFDP2	GO:0010467	gene expression
SNRK	GO:0004672	protein kinase activity
SNRK	GO:0004674	protein serine/threonine kinase activity
SNRK	GO:0006468	protein phosphorylation
SNRK	GO:0000287	magnesium ion binding
SNRK	GO:0000166	nucleotide binding
SNRK	GO:0005524	ATP binding
SNRK	GO:0005634	nucleus
SNRK	GO:0046872	metal ion binding
SNRK	GO:0005737	cytoplasm
SNRK	GO:0030099	myeloid cell differentiation
SNRK	GO:0016310	phosphorylation
SNRK	GO:0016772	transferase activity, transferring phosphorus-containing groups
SNRK	GO:0016740	transferase activity
SNRK	GO:0016301	kinase activity
SNRK	GO:0035556	intracellular signal transduction
na	GO:0008361	regulation of cell size
na	GO:0042552	myelination
na	GO:0006810	transport
na	GO:0006865	amino acid transport
na	GO:0005215	transporter activity
na	GO:0006874	cellular calcium ion homeostasis
na	GO:0005623	cell
na	GO:0005515	protein binding
na	GO:0048741	skeletal muscle fiber development
na	GO:0016020	membrane
na	GO:0016021	integral component of membrane
na	GO:0031133	regulation of axon diameter
na	GO:0010961	cellular magnesium ion homeostasis
ERBIN	GO:0032495	response to muramyl dipeptide
ERBIN	GO:0007173	epidermal growth factor receptor signaling pathway
ERBIN	GO:0005176	ErbB-2 class receptor binding
ERBIN	GO:0045104	intermediate filament cytoskeleton organization
ERBIN	GO:0005178	integrin binding
ERBIN	GO:0007155	cell adhesion
ERBIN	GO:0005654	nucleoplasm
ERBIN	GO:0005604	basement membrane
ERBIN	GO:0007229	integrin-mediated signaling pathway
ERBIN	GO:0009925	basal plasma membrane
ERBIN	GO:0045175	basal protein localization
ERBIN	GO:0045197	establishment or maintenance of epithelial cell apical/basal polarity
ERBIN	GO:0071356	cellular response to tumor necrosis factor
ERBIN	GO:0071638	negative regulation of monocyte chemotactic protein-1 production
ERBIN	GO:0007165	signal transduction
ERBIN	GO:0032088	negative regulation of NF-kappaB transcription factor activity
ERBIN	GO:0005200	structural constituent of cytoskeleton
ERBIN	GO:0005102	receptor binding
ERBIN	GO:0005886	plasma membrane
ERBIN	GO:0007049	cell cycle
ERBIN	GO:0005634	nucleus
ERBIN	GO:0006605	protein targeting
ERBIN	GO:0031965	nuclear membrane
ERBIN	GO:0005515	protein binding
ERBIN	GO:0005737	cytoplasm
ERBIN	GO:0010628	positive regulation of gene expression
ERBIN	GO:0016020	membrane
ERBIN	GO:0030054	cell junction
ERBIN	GO:0032496	response to lipopolysaccharide
ERBIN	GO:0030056	hemidesmosome
ERBIN	GO:0070433	negative regulation of nucleotide-binding oligomerization domain containing 2 signaling pathway
ERBIN	GO:0016323	basolateral plasma membrane
ERBIN	GO:0016049	cell growth
FUT8	GO:0007179	transforming growth factor beta receptor signaling pathway
FUT8	GO:0006486	protein glycosylation
FUT8	GO:0006487	protein N-linked glycosylation
FUT8	GO:0036071	N-glycan fucosylation
FUT8	GO:0000139	Golgi membrane
FUT8	GO:0005794	Golgi apparatus
FUT8	GO:0009312	oligosaccharide biosynthetic process
FUT8	GO:0042355	L-fucose catabolic process
FUT8	GO:0043687	post-translational protein modification
FUT8	GO:0008424	glycoprotein 6-alpha-L-fucosyltransferase activity
FUT8	GO:0007229	integrin-mediated signaling pathway
FUT8	GO:0070062	extracellular vesicular exosome
FUT8	GO:0001701	in utero embryonic development
FUT8	GO:0018279	protein N-linked glycosylation via asparagine
FUT8	GO:0017124	SH3 domain binding
FUT8	GO:0016477	cell migration
FUT8	GO:0033578	protein glycosylation in Golgi
FUT8	GO:0016757	transferase activity, transferring glycosyl groups
FUT8	GO:0006491	N-glycan processing
FUT8	GO:0032580	Golgi cisterna membrane
FUT8	GO:0036065	fucosylation
FUT8	GO:0008152	metabolic process
FUT8	GO:0043112	receptor metabolic process
FUT8	GO:0044267	cellular protein metabolic process
FUT8	GO:0007585	respiratory gaseous exchange
FUT8	GO:0046368	GDP-L-fucose metabolic process
FUT8	GO:0046921	alpha-(1->6)-fucosyltransferase activity
FUT8	GO:0005737	cytoplasm
FUT8	GO:0016020	membrane
FUT8	GO:0016021	integral component of membrane
FUT8	GO:0016740	transferase activity
TBC1D14	GO:0019901	protein kinase binding
TBC1D14	GO:0005097	Rab GTPase activator activity
TBC1D14	GO:0005096	GTPase activator activity
TBC1D14	GO:1902017	regulation of cilium assembly
TBC1D14	GO:0005794	Golgi apparatus
TBC1D14	GO:0005776	autophagic vacuole
TBC1D14	GO:0043547	positive regulation of GTPase activity
TBC1D14	GO:0005515	protein binding
TBC1D14	GO:0010507	negative regulation of autophagy
TBC1D14	GO:2000785	regulation of autophagic vacuole assembly
TBC1D14	GO:0032851	positive regulation of Rab GTPase activity
TBC1D14	GO:0055037	recycling endosome
TBC1D14	GO:0032313	regulation of Rab GTPase activity
TBC1D14	GO:0071955	recycling endosome to Golgi transport
SENP6	GO:0090234	regulation of kinetochore assembly
SENP6	GO:0016925	protein sumoylation
SENP6	GO:0090169	regulation of spindle assembly
SENP6	GO:0016926	protein desumoylation
SENP6	GO:0016929	SUMO-specific protease activity
SENP6	GO:0008234	cysteine-type peptidase activity
SENP6	GO:0008233	peptidase activity
SENP6	GO:0005730	nucleolus
SENP6	GO:0005654	nucleoplasm
SENP6	GO:0005634	nucleus
SENP6	GO:0005515	protein binding
SENP6	GO:0005737	cytoplasm
SENP6	GO:0006508	proteolysis
SENP6	GO:0070646	protein modification by small protein removal
SENP6	GO:0016787	hydrolase activity
SLC38A1	GO:0055085	transmembrane transport
SLC38A1	GO:0015175	neutral amino acid transmembrane transporter activity
SLC38A1	GO:0015186	L-glutamine transmembrane transporter activity
SLC38A1	GO:0005283	sodium:amino acid symporter activity
SLC38A1	GO:0007268	synaptic transmission
SLC38A1	GO:0015293	symporter activity
SLC38A1	GO:0015171	amino acid transmembrane transporter activity
SLC38A1	GO:0006865	amino acid transport
SLC38A1	GO:0006810	transport
SLC38A1	GO:0003333	amino acid transmembrane transport
SLC38A1	GO:0005886	plasma membrane
SLC38A1	GO:0006868	glutamine transport
SLC38A1	GO:0006814	sodium ion transport
SLC38A1	GO:0005887	integral component of plasma membrane
SLC38A1	GO:0006811	ion transport
SLC38A1	GO:0070062	extracellular vesicular exosome
SLC38A1	GO:0005515	protein binding
SLC38A1	GO:0001504	neurotransmitter uptake
SLC38A1	GO:0016020	membrane
SLC38A1	GO:0016021	integral component of membrane
SLC38A1	GO:0015804	neutral amino acid transport
SLC38A1	GO:0030424	axon
GON4L	GO:0003677	DNA binding
GON4L	GO:0005634	nucleus
GON4L	GO:0006355	regulation of transcription, DNA-templated
GON4L	GO:0003682	chromatin binding
FAM159A	GO:0016020	membrane
FAM159A	GO:0016021	integral component of membrane
MBD2	GO:0000978	RNA polymerase II core promoter proximal region sequence-specific DNA binding
MBD2	GO:0000118	histone deacetylase complex
MBD2	GO:0008327	methyl-CpG binding
MBD2	GO:0003696	satellite DNA binding
MBD2	GO:0042711	maternal behavior
MBD2	GO:0043623	cellular protein complex assembly
MBD2	GO:0005654	nucleoplasm
MBD2	GO:0006346	methylation-dependent chromatin silencing
MBD2	GO:0000122	negative regulation of transcription from RNA polymerase II promoter
MBD2	GO:0000980	RNA polymerase II distal enhancer sequence-specific DNA binding
MBD2	GO:0045892	negative regulation of transcription, DNA-templated
MBD2	GO:0070742	C2H2 zinc finger domain binding
MBD2	GO:0003729	mRNA binding
MBD2	GO:0019904	protein domain specific binding
MBD2	GO:0045814	negative regulation of gene expression, epigenetic
MBD2	GO:0006351	transcription, DNA-templated
MBD2	GO:0031492	nucleosomal DNA binding
MBD2	GO:0035197	siRNA binding
MBD2	GO:0006355	regulation of transcription, DNA-templated
MBD2	GO:0043234	protein complex
MBD2	GO:0003682	chromatin binding
MBD2	GO:0000785	chromatin
MBD2	GO:0042127	regulation of cell proliferation
MBD2	GO:0040029	regulation of gene expression, epigenetic
MBD2	GO:0000792	heterochromatin
MBD2	GO:0005634	nucleus
MBD2	GO:0003677	DNA binding
MBD2	GO:0000790	nuclear chromatin
MBD2	GO:0005515	protein binding
MBD2	GO:0005737	cytoplasm
MBD2	GO:0043044	ATP-dependent chromatin remodeling
MBD2	GO:0010467	gene expression
MBD2	GO:0030177	positive regulation of Wnt signaling pathway
FGD6	GO:0008360	regulation of cell shape
FGD6	GO:0035023	regulation of Rho protein signal transduction
FGD6	GO:0007010	cytoskeleton organization
FGD6	GO:0005085	guanyl-nucleotide exchange factor activity
FGD6	GO:0005794	Golgi apparatus
FGD6	GO:0005089	Rho guanyl-nucleotide exchange factor activity
FGD6	GO:0046847	filopodium assembly
FGD6	GO:0043547	positive regulation of GTPase activity
FGD6	GO:0005856	cytoskeleton
FGD6	GO:0005737	cytoplasm
FGD6	GO:0046872	metal ion binding
FGD6	GO:0043088	regulation of Cdc42 GTPase activity
FGD6	GO:0043087	regulation of GTPase activity
FGD6	GO:0001726	ruffle
FGD6	GO:0031267	small GTPase binding
FGD6	GO:0032321	positive regulation of Rho GTPase activity
FGD6	GO:0030036	actin cytoskeleton organization
FGD6	GO:0030027	lamellipodium
CEP128	GO:0005856	cytoskeleton
CEP128	GO:0005815	microtubule organizing center
CEP128	GO:0005737	cytoplasm
CEP128	GO:0005814	centriole
CEP128	GO:0000922	spindle pole
ZNF720	GO:0003676	nucleic acid binding
ZNF720	GO:0006355	regulation of transcription, DNA-templated
ZNF720	GO:0005622	intracellular
SAMD3	GO:0005515	protein binding
BCL11B	GO:0008285	negative regulation of cell proliferation
BCL11B	GO:0000978	RNA polymerase II core promoter proximal region sequence-specific DNA binding
BCL11B	GO:0009791	post-embryonic development
BCL11B	GO:0044212	transcription regulatory region DNA binding
BCL11B	GO:0006366	transcription from RNA polymerase II promoter
BCL11B	GO:0042475	odontogenesis of dentin-containing tooth
BCL11B	GO:0022008	neurogenesis
BCL11B	GO:0021953	central nervous system neuron differentiation
BCL11B	GO:0043565	sequence-specific DNA binding
BCL11B	GO:0045664	regulation of neuron differentiation
BCL11B	GO:0046632	alpha-beta T cell differentiation
BCL11B	GO:0045944	positive regulation of transcription from RNA polymerase II promoter
BCL11B	GO:0043368	positive T cell selection
BCL11B	GO:0043588	skin development
BCL11B	GO:0021773	striatal medium spiny neuron differentiation
BCL11B	GO:0003334	keratinocyte development
BCL11B	GO:0048538	thymus development
BCL11B	GO:0001077	RNA polymerase II core promoter proximal region sequence-specific DNA binding transcription factor activity involved in positive regulation of transcription
BCL11B	GO:0010837	regulation of keratinocyte proliferation
BCL11B	GO:0007409	axonogenesis
BCL11B	GO:0071678	olfactory bulb axon guidance
BCL11B	GO:0031077	post-embryonic camera-type eye development
BCL11B	GO:0006351	transcription, DNA-templated
BCL11B	GO:0033077	T cell differentiation in thymus
BCL11B	GO:0007165	signal transduction
BCL11B	GO:0033153	T cell receptor V(D)J recombination
BCL11B	GO:0021902	commitment of neuronal cell to specific neuron type in forebrain
BCL11B	GO:0003382	epithelial cell morphogenesis
BCL11B	GO:0006355	regulation of transcription, DNA-templated
BCL11B	GO:0005622	intracellular
BCL11B	GO:0003676	nucleic acid binding
BCL11B	GO:0005634	nucleus
BCL11B	GO:0005515	protein binding
BCL11B	GO:0046872	metal ion binding
BCL11B	GO:0043066	negative regulation of apoptotic process
BCL11B	GO:0010468	regulation of gene expression
BCL11B	GO:0019216	regulation of lipid metabolic process
CLNS1A	GO:0034660	ncRNA metabolic process
CLNS1A	GO:0005730	nucleolus
CLNS1A	GO:0006821	chloride transport
CLNS1A	GO:0005886	plasma membrane
CLNS1A	GO:0006884	cell volume homeostasis
CLNS1A	GO:0000387	spliceosomal snRNP assembly
CLNS1A	GO:0044822	poly(A) RNA binding
CLNS1A	GO:0005654	nucleoplasm
CLNS1A	GO:0005634	nucleus
CLNS1A	GO:0016070	RNA metabolic process
CLNS1A	GO:0005515	protein binding
CLNS1A	GO:0005856	cytoskeleton
CLNS1A	GO:0034715	pICln-Sm protein complex
CLNS1A	GO:0005737	cytoplasm
CLNS1A	GO:0046982	protein heterodimerization activity
CLNS1A	GO:0034709	methylosome
CLNS1A	GO:0005829	cytosol
CLNS1A	GO:0010467	gene expression
LYST	GO:0015630	microtubule cytoskeleton
LYST	GO:0033364	mast cell secretory granule organization
LYST	GO:0015031	protein transport
LYST	GO:0007596	blood coagulation
LYST	GO:0006644	phospholipid metabolic process
LYST	GO:0055091	phospholipid homeostasis
LYST	GO:0007017	microtubule-based process
LYST	GO:0042832	defense response to protozoan
LYST	GO:0002456	T cell mediated immunity
LYST	GO:0043473	pigmentation
LYST	GO:0005829	cytosol
LYST	GO:0051607	defense response to virus
LYST	GO:0033299	secretion of lysosomal enzymes
LYST	GO:0007040	lysosome organization
LYST	GO:0042267	natural killer cell mediated cytotoxicity
LYST	GO:0005543	phospholipid binding
LYST	GO:0042742	defense response to bacterium
LYST	GO:0006810	transport
LYST	GO:0002446	neutrophil mediated immunity
LYST	GO:0032438	melanosome organization
LYST	GO:0005515	protein binding
LYST	GO:0048753	pigment granule organization
LYST	GO:0005737	cytoplasm
LYST	GO:0032816	positive regulation of natural killer cell activation
LYST	GO:0042493	response to drug
LYST	GO:0032510	endosome to lysosome transport via multivesicular body sorting pathway
LYST	GO:0012505	endomembrane system
LYST	GO:0030595	leukocyte chemotaxis
LYST	GO:0019898	extrinsic component of membrane
UBE3A	GO:0014068	positive regulation of phosphatidylinositol 3-kinase signaling
UBE3A	GO:0061630	ubiquitin protein ligase activity
UBE3A	GO:0045944	positive regulation of transcription from RNA polymerase II promoter
UBE3A	GO:0042752	regulation of circadian rhythm
UBE3A	GO:0016032	viral process
UBE3A	GO:0031398	positive regulation of protein ubiquitination
UBE3A	GO:2000058	regulation of protein ubiquitination involved in ubiquitin-dependent protein catabolic process
UBE3A	GO:0005829	cytosol
UBE3A	GO:0030521	androgen receptor signaling pathway
UBE3A	GO:0035037	sperm entry
UBE3A	GO:0016874	ligase activity
UBE3A	GO:0051865	protein autoubiquitination
UBE3A	GO:0070936	protein K48-linked ubiquitination
UBE3A	GO:0008152	metabolic process
UBE3A	GO:0000502	proteasome complex
UBE3A	GO:0060736	prostate gland growth
UBE3A	GO:0007420	brain development
UBE3A	GO:0042787	protein ubiquitination involved in ubiquitin-dependent protein catabolic process
UBE3A	GO:0001541	ovarian follicle development
UBE3A	GO:0006511	ubiquitin-dependent protein catabolic process
UBE3A	GO:0004842	ubiquitin-protein transferase activity
UBE3A	GO:0005634	nucleus
UBE3A	GO:0005515	protein binding
UBE3A	GO:0003713	transcription coactivator activity
UBE3A	GO:0048511	rhythmic process
UBE3A	GO:0005737	cytoplasm
UBE3A	GO:0046872	metal ion binding
UBE3A	GO:0006508	proteolysis
UBE3A	GO:0016567	protein ubiquitination
MED12L	GO:0005634	nucleus
MED12L	GO:0006351	transcription, DNA-templated
MED12L	GO:0016592	mediator complex
MED12L	GO:0006366	transcription from RNA polymerase II promoter
MED12L	GO:0006355	regulation of transcription, DNA-templated
MED12L	GO:0008013	beta-catenin binding
MED12L	GO:0008134	transcription factor binding
MED12L	GO:0001105	RNA polymerase II transcription coactivator activity
MED12L	GO:0045944	positive regulation of transcription from RNA polymerase II promoter
MED12L	GO:0001104	RNA polymerase II transcription cofactor activity
MED12L	GO:0006357	regulation of transcription from RNA polymerase II promoter
MED13L	GO:0005634	nucleus
MED13L	GO:0006351	transcription, DNA-templated
MED13L	GO:0016592	mediator complex
MED13L	GO:0006366	transcription from RNA polymerase II promoter
MED13L	GO:0006355	regulation of transcription, DNA-templated
MED13L	GO:0001104	RNA polymerase II transcription cofactor activity
MED13L	GO:0006357	regulation of transcription from RNA polymerase II promoter
ORC4	GO:0000808	origin recognition complex
ORC4	GO:0006270	DNA replication initiation
ORC4	GO:0006260	DNA replication
ORC4	GO:0005664	nuclear origin of replication recognition complex
ORC4	GO:0005730	nucleolus
ORC4	GO:0000278	mitotic cell cycle
ORC4	GO:0000784	nuclear chromosome, telomeric region
ORC4	GO:0005654	nucleoplasm
ORC4	GO:0000166	nucleotide binding
ORC4	GO:0003688	DNA replication origin binding
ORC4	GO:0005524	ATP binding
ORC4	GO:0005634	nucleus
ORC4	GO:0003677	DNA binding
ORC4	GO:0005515	protein binding
ORC4	GO:0005737	cytoplasm
ORC4	GO:0000082	G1/S transition of mitotic cell cycle
ORC4	GO:0015629	actin cytoskeleton
LOC401320
CAPNS1	GO:0022617	extracellular matrix disassembly
CAPNS1	GO:0008284	positive regulation of cell proliferation
CAPNS1	GO:0004198	calcium-dependent cysteine-type endopeptidase activity
CAPNS1	GO:0005886	plasma membrane
CAPNS1	GO:0005515	protein binding
CAPNS1	GO:0070062	extracellular vesicular exosome
CAPNS1	GO:0005737	cytoplasm
CAPNS1	GO:0046872	metal ion binding
CAPNS1	GO:0005509	calcium ion binding
CAPNS1	GO:0006508	proteolysis
CAPNS1	GO:0016020	membrane
CAPNS1	GO:0030198	extracellular matrix organization
CAPNS1	GO:0005829	cytosol
ARAP2	GO:0008270	zinc ion binding
ARAP2	GO:0008060	ARF GTPase activator activity
ARAP2	GO:0007264	small GTPase mediated signal transduction
ARAP2	GO:0007165	signal transduction
ARAP2	GO:0005096	GTPase activator activity
ARAP2	GO:0043547	positive regulation of GTPase activity
ARAP2	GO:0005622	intracellular
ARAP2	GO:0005547	phosphatidylinositol-3,4,5-trisphosphate binding
ARAP2	GO:0051056	regulation of small GTPase mediated signal transduction
ARAP2	GO:0005737	cytoplasm
ARAP2	GO:0046872	metal ion binding
ARAP2	GO:0005829	cytosol
ARAP2	GO:0032312	regulation of ARF GTPase activity
POLE2	GO:0006270	DNA replication initiation
POLE2	GO:0006281	DNA repair
POLE2	GO:0016779	nucleotidyltransferase activity
POLE2	GO:0006260	DNA replication
POLE2	GO:0006283	transcription-coupled nucleotide-excision repair
POLE2	GO:0006261	DNA-dependent DNA replication
POLE2	GO:0000723	telomere maintenance
POLE2	GO:0006289	nucleotide-excision repair
POLE2	GO:0042276	error-prone translesion synthesis
POLE2	GO:0000722	telomere maintenance via recombination
POLE2	GO:0006297	nucleotide-excision repair, DNA gap filling
POLE2	GO:0005730	nucleolus
POLE2	GO:0000278	mitotic cell cycle
POLE2	GO:0005654	nucleoplasm
POLE2	GO:0008622	epsilon DNA polymerase complex
POLE2	GO:0003677	DNA binding
POLE2	GO:0005634	nucleus
POLE2	GO:0003887	DNA-directed DNA polymerase activity
POLE2	GO:0005515	protein binding
POLE2	GO:0043231	intracellular membrane-bounded organelle
POLE2	GO:0000082	G1/S transition of mitotic cell cycle
POLE2	GO:0032201	telomere maintenance via semi-conservative replication
POLE2	GO:0071897	DNA biosynthetic process
POLE2	GO:0016740	transferase activity
ATM	GO:0007050	cell cycle arrest
ATM	GO:0007094	mitotic spindle assembly checkpoint
ATM	GO:0007292	female gamete generation
ATM	GO:0006281	DNA repair
ATM	GO:0007131	reciprocal meiotic recombination
ATM	GO:0008340	determination of adult lifespan
ATM	GO:0036092	phosphatidylinositol-3-phosphate biosynthetic process
ATM	GO:0046777	protein autophosphorylation
ATM	GO:0000781	chromosome, telomeric region
ATM	GO:0001666	response to hypoxia
ATM	GO:0006915	apoptotic process
ATM	GO:0016572	histone phosphorylation
ATM	GO:0016772	transferase activity, transferring phosphorus-containing groups
ATM	GO:0051726	regulation of cell cycle
ATM	GO:0032403	protein complex binding
ATM	GO:0016773	phosphotransferase activity, alcohol group as acceptor
ATM	GO:0051402	neuron apoptotic process
ATM	GO:0010212	response to ionizing radiation
ATM	GO:0036289	peptidyl-serine autophosphorylation
ATM	GO:0043517	positive regulation of DNA damage response, signal transduction by p53 class mediator
ATM	GO:0008630	intrinsic apoptotic signaling pathway in response to DNA damage
ATM	GO:0046983	protein dimerization activity
ATM	GO:0004672	protein kinase activity
ATM	GO:0007420	brain development
ATM	GO:0004674	protein serine/threonine kinase activity
ATM	GO:0006974	cellular response to DNA damage stimulus
ATM	GO:0002331	pre-B cell allelic exclusion
ATM	GO:0006975	DNA damage induced protein phosphorylation
ATM	GO:0000077	DNA damage checkpoint
ATM	GO:0005634	nucleus
ATM	GO:0071480	cellular response to gamma radiation
ATM	GO:0005515	protein binding
ATM	GO:0001756	somitogenesis
ATM	GO:0071044	histone mRNA catabolic process
ATM	GO:0047485	protein N-terminus binding
ATM	GO:0018105	peptidyl-serine phosphorylation
ATM	GO:0090399	replicative senescence
ATM	GO:1900034	regulation of cellular response to heat
ATM	GO:0006468	protein phosphorylation
ATM	GO:0042159	lipoprotein catabolic process
ATM	GO:0043525	positive regulation of neuron apoptotic process
ATM	GO:0005654	nucleoplasm
ATM	GO:0006302	double-strand break repair
ATM	GO:0000166	nucleotide binding
ATM	GO:0004677	DNA-dependent protein kinase activity
ATM	GO:0005524	ATP binding
ATM	GO:0007507	heart development
ATM	GO:0006977	DNA damage response, signal transduction by p53 class mediator resulting in cell cycle arrest
ATM	GO:0030889	negative regulation of B cell proliferation
ATM	GO:0034605	cellular response to heat
ATM	GO:0031410	cytoplasmic vesicle
ATM	GO:0016310	phosphorylation
ATM	GO:0033151	V(D)J recombination
ATM	GO:0007165	signal transduction
ATM	GO:0035174	histone serine kinase activity
ATM	GO:0000724	double-strand break repair via homologous recombination
ATM	GO:0000723	telomere maintenance
ATM	GO:0007049	cell cycle
ATM	GO:0003677	DNA binding
ATM	GO:0048599	oocyte development
ATM	GO:0005737	cytoplasm
ATM	GO:0043065	positive regulation of apoptotic process
ATM	GO:0005819	spindle
ATM	GO:0035404	histone-serine phosphorylation
ATM	GO:0016023	cytoplasmic membrane-bounded vesicle
ATM	GO:0072434	signal transduction involved in mitotic G2 DNA damage checkpoint
ATM	GO:0016740	transferase activity
ATM	GO:0016301	kinase activity
ATM	GO:0016303	1-phosphatidylinositol-3-kinase activity
RICTOR	GO:0009790	embryo development
RICTOR	GO:0007275	multicellular organismal development
RICTOR	GO:0007173	epidermal growth factor receptor signaling pathway
RICTOR	GO:0038095	Fc-epsilon receptor signaling pathway
RICTOR	GO:0008543	fibroblast growth factor receptor signaling pathway
RICTOR	GO:0008047	enzyme activator activity
RICTOR	GO:0031932	TORC2 complex
RICTOR	GO:0005829	cytosol
RICTOR	GO:0033135	regulation of peptidyl-serine phosphorylation
RICTOR	GO:0032008	positive regulation of TOR signaling
RICTOR	GO:0031532	actin cytoskeleton reorganization
RICTOR	GO:0050731	positive regulation of peptidyl-tyrosine phosphorylation
RICTOR	GO:2000114	regulation of establishment of cell polarity
RICTOR	GO:0019901	protein kinase binding
RICTOR	GO:0031295	T cell costimulation
RICTOR	GO:0031929	TOR signaling
RICTOR	GO:0042325	regulation of phosphorylation
RICTOR	GO:0048011	neurotrophin TRK receptor signaling pathway
RICTOR	GO:0051896	regulation of protein kinase B signaling
RICTOR	GO:0048010	vascular endothelial growth factor receptor signaling pathway
RICTOR	GO:0005515	protein binding
RICTOR	GO:0032956	regulation of actin cytoskeleton organization
RICTOR	GO:0048015	phosphatidylinositol-mediated signaling
RICTOR	GO:0043085	positive regulation of catalytic activity
RICTOR	GO:0043022	ribosome binding
RICTOR	GO:0045087	innate immune response
RICTOR	GO:0030838	positive regulation of actin filament polymerization
RICTOR	GO:0043087	regulation of GTPase activity
RICTOR	GO:0010468	regulation of gene expression
RICTOR	GO:0030010	establishment of cell polarity
RICTOR	GO:0050727	regulation of inflammatory response
RICTOR	GO:0001938	positive regulation of endothelial cell proliferation
RICTOR	GO:0018105	peptidyl-serine phosphorylation
RICTOR	GO:0030950	establishment or maintenance of actin cytoskeleton polarity
RICTOR	GO:0051897	positive regulation of protein kinase B signaling
RICTOR	GO:0032314	regulation of Rac GTPase activity
HIF1A	GO:0045926	negative regulation of growth
HIF1A	GO:0061298	retina vasculature development in camera-type eye
HIF1A	GO:2001054	negative regulation of mesenchymal cell apoptotic process
HIF1A	GO:0090575	RNA polymerase II transcription factor complex
HIF1A	GO:0035162	embryonic hemopoiesis
HIF1A	GO:0048514	blood vessel morphogenesis
HIF1A	GO:0045648	positive regulation of erythrocyte differentiation
HIF1A	GO:0045766	positive regulation of angiogenesis
HIF1A	GO:0031514	motile cilium
HIF1A	GO:0001666	response to hypoxia
HIF1A	GO:0051000	positive regulation of nitric-oxide synthase activity
HIF1A	GO:0003208	cardiac ventricle morphogenesis
HIF1A	GO:0045893	positive regulation of transcription, DNA-templated
HIF1A	GO:0046982	protein heterodimerization activity
HIF1A	GO:0030949	positive regulation of vascular endothelial growth factor receptor signaling pathway
HIF1A	GO:0001944	vasculature development
HIF1A	GO:0050790	regulation of catalytic activity
HIF1A	GO:0001947	heart looping
HIF1A	GO:0032722	positive regulation of chemokine production
HIF1A	GO:0032963	collagen metabolic process
HIF1A	GO:0042789	mRNA transcription from RNA polymerase II promoter
HIF1A	GO:0019901	protein kinase binding
HIF1A	GO:0035035	histone acetyltransferase binding
HIF1A	GO:0042826	histone deacetylase binding
HIF1A	GO:1903377	negative regulation of oxidative stress-induced neuron intrinsic apoptotic signaling pathway
HIF1A	GO:0000989	transcription factor binding transcription factor activity
HIF1A	GO:0042541	hemoglobin biosynthetic process
HIF1A	GO:0046983	protein dimerization activity
HIF1A	GO:0005634	nucleus
HIF1A	GO:0002248	connective tissue replacement involved in inflammatory response wound healing
HIF1A	GO:0005515	protein binding
HIF1A	GO:0031625	ubiquitin protein ligase binding
HIF1A	GO:0097411	hypoxia-inducible factor-1alpha signaling pathway
HIF1A	GO:0001837	epithelial to mesenchymal transition
HIF1A	GO:0003151	outflow tract morphogenesis
HIF1A	GO:0007595	lactation
HIF1A	GO:0005730	nucleolus
HIF1A	GO:0045944	positive regulation of transcription from RNA polymerase II promoter
HIF1A	GO:0001892	embryonic placenta development
HIF1A	GO:0045821	positive regulation of glycolytic process
HIF1A	GO:0043524	negative regulation of neuron apoptotic process
HIF1A	GO:0003700	sequence-specific DNA binding transcription factor activity
HIF1A	GO:0051541	elastin metabolic process
HIF1A	GO:0001525	angiogenesis
HIF1A	GO:0070101	positive regulation of chemokine-mediated signaling pathway
HIF1A	GO:0001922	B-1 B cell homeostasis
HIF1A	GO:0003705	RNA polymerase II distal enhancer sequence-specific DNA binding transcription factor activity
HIF1A	GO:0010634	positive regulation of epithelial cell migration
HIF1A	GO:0035257	nuclear hormone receptor binding
HIF1A	GO:0035774	positive regulation of insulin secretion involved in cellular response to glucose stimulus
HIF1A	GO:0010870	positive regulation of receptor biosynthetic process
HIF1A	GO:2000378	negative regulation of reactive oxygen species metabolic process
HIF1A	GO:0014850	response to muscle activity
HIF1A	GO:0046886	positive regulation of hormone biosynthetic process
HIF1A	GO:0048546	digestive tract morphogenesis
HIF1A	GO:1903715	regulation of aerobic respiration
HIF1A	GO:0003677	DNA binding
HIF1A	GO:0005737	cytoplasm
HIF1A	GO:0071542	dopaminergic neuron differentiation
HIF1A	GO:0001938	positive regulation of endothelial cell proliferation
HIF1A	GO:0016607	nuclear speck
HIF1A	GO:0006366	transcription from RNA polymerase II promoter
HIF1A	GO:0008542	visual learning
HIF1A	GO:0061418	regulation of transcription from RNA polymerase II promoter in response to hypoxia
HIF1A	GO:0001228	RNA polymerase II transcription regulatory region sequence-specific DNA binding transcription factor activity involved in positive regulation of transcription
HIF1A	GO:0006089	lactate metabolic process
HIF1A	GO:0061419	positive regulation of transcription from RNA polymerase II promoter in response to hypoxia
HIF1A	GO:0006879	cellular iron ion homeostasis
HIF1A	GO:0005667	transcription factor complex
HIF1A	GO:0030502	negative regulation of bone mineralization
HIF1A	GO:0001077	RNA polymerase II core promoter proximal region sequence-specific DNA binding transcription factor activity involved in positive regulation of transcription
HIF1A	GO:0001076	RNA polymerase II transcription factor binding transcription factor activity
HIF1A	GO:0070243	regulation of thymocyte apoptotic process
HIF1A	GO:0070244	negative regulation of thymocyte apoptotic process
HIF1A	GO:0005829	cytosol
HIF1A	GO:0032364	oxygen homeostasis
HIF1A	GO:0071456	cellular response to hypoxia
HIF1A	GO:0032007	negative regulation of TOR signaling
HIF1A	GO:0010573	vascular endothelial growth factor production
HIF1A	GO:0010575	positive regulation vascular endothelial growth factor production
HIF1A	GO:0002052	positive regulation of neuroblast proliferation
HIF1A	GO:0021502	neural fold elevation formation
HIF1A	GO:0021987	cerebral cortex development
HIF1A	GO:0004871	signal transducer activity
HIF1A	GO:0007219	Notch signaling pathway
HIF1A	GO:0001755	neural crest cell migration
HIF1A	GO:0042593	glucose homeostasis
HIF1A	GO:0010468	regulation of gene expression
HIF1A	GO:0051216	cartilage development
HIF1A	GO:0046716	muscle cell cellular homeostasis
HIF1A	GO:0061030	epithelial cell differentiation involved in mammary gland alveolus development
HIF1A	GO:0043565	sequence-specific DNA binding
HIF1A	GO:1902895	positive regulation of pri-miRNA transcription from RNA polymerase II promoter
HIF1A	GO:0032909	regulation of transforming growth factor beta2 production
HIF1A	GO:0005654	nucleoplasm
HIF1A	GO:0001568	blood vessel development
HIF1A	GO:0060574	intestinal epithelial cell maturation
HIF1A	GO:0043619	regulation of transcription from RNA polymerase II promoter in response to oxidative stress
HIF1A	GO:0007165	signal transduction
HIF1A	GO:0006351	transcription, DNA-templated
HIF1A	GO:0006355	regulation of transcription, DNA-templated
HIF1A	GO:0006110	regulation of glycolytic process
HIF1A	GO:1903599	positive regulation of mitochondrion degradation
HIF1A	GO:0008134	transcription factor binding
HIF1A	GO:0042127	regulation of cell proliferation
HIF1A	GO:0043066	negative regulation of apoptotic process
HIF1A	GO:0071347	cellular response to interleukin-1
HIF1A	GO:0030154	cell differentiation
HIF1A	GO:0019896	axon transport of mitochondrion
HIF1A	GO:0051879	Hsp90 protein binding
HIF1A	GO:0019899	enzyme binding
LUC7L3	GO:0008380	RNA splicing
LUC7L3	GO:0016607	nuclear speck
LUC7L3	GO:0006376	mRNA splice site selection
LUC7L3	GO:0006397	mRNA processing
LUC7L3	GO:0005730	nucleolus
LUC7L3	GO:0005685	U1 snRNP
LUC7L3	GO:0005886	plasma membrane
LUC7L3	GO:0044822	poly(A) RNA binding
LUC7L3	GO:0005654	nucleoplasm
LUC7L3	GO:0003677	DNA binding
LUC7L3	GO:0005634	nucleus
LUC7L3	GO:0005515	protein binding
LUC7L3	GO:0005925	focal adhesion
LUC7L3	GO:0003729	mRNA binding
LUC7L3	GO:0071004	U2-type prespliceosome
RAB18	GO:0007275	multicellular organismal development
RAB18	GO:0006184	GTP catabolic process
RAB18	GO:0015031	protein transport
RAB18	GO:0005794	Golgi apparatus
RAB18	GO:0006886	intracellular protein transport
RAB18	GO:0005525	GTP binding
RAB18	GO:0000166	nucleotide binding
RAB18	GO:0006913	nucleocytoplasmic transport
RAB18	GO:0070062	extracellular vesicular exosome
RAB18	GO:0003924	GTPase activity
RAB18	GO:0019003	GDP binding
RAB18	GO:0034389	lipid particle organization
RAB18	GO:0007264	small GTPase mediated signal transduction
RAB18	GO:0007165	signal transduction
RAB18	GO:0008152	metabolic process
RAB18	GO:0032482	Rab protein signal transduction
RAB18	GO:0007420	brain development
RAB18	GO:0006810	transport
RAB18	GO:0005622	intracellular
RAB18	GO:0005886	plasma membrane
RAB18	GO:0001654	eye development
RAB18	GO:0005515	protein binding
RAB18	GO:0071782	endoplasmic reticulum tubular network
RAB18	GO:0016020	membrane
RAB18	GO:0071786	endoplasmic reticulum tubular network organization
FBXL13	GO:0061630	ubiquitin protein ligase activity
FBXL13	GO:0005737	cytoplasm
FBXL13	GO:0031146	SCF-dependent proteasomal ubiquitin-dependent protein catabolic process
FBXL13	GO:0019005	SCF ubiquitin ligase complex
FBXL13	GO:0016567	protein ubiquitination
CNST	GO:0019902	phosphatase binding
CNST	GO:0042998	positive regulation of Golgi to plasma membrane protein transport
CNST	GO:0005794	Golgi apparatus
CNST	GO:0043234	protein complex
CNST	GO:0005886	plasma membrane
CNST	GO:0005802	trans-Golgi network
CNST	GO:0005515	protein binding
CNST	GO:0010923	negative regulation of phosphatase activity
CNST	GO:0071253	connexin binding
CNST	GO:0016020	membrane
CNST	GO:0016021	integral component of membrane
CNST	GO:0031410	cytoplasmic vesicle
CNST	GO:0030133	transport vesicle
IRAK3	GO:0043407	negative regulation of MAP kinase activity
IRAK3	GO:0032494	response to peptidoglycan
IRAK3	GO:0043244	regulation of protein complex disassembly
IRAK3	GO:0042177	negative regulation of protein catabolic process
IRAK3	GO:0046777	protein autophosphorylation
IRAK3	GO:0045323	interleukin-1 receptor complex
IRAK3	GO:0006468	protein phosphorylation
IRAK3	GO:0009615	response to virus
IRAK3	GO:0045824	negative regulation of innate immune response
IRAK3	GO:0051092	positive regulation of NF-kappaB transcription factor activity
IRAK3	GO:0000287	magnesium ion binding
IRAK3	GO:0001960	negative regulation of cytokine-mediated signaling pathway
IRAK3	GO:0000166	nucleotide binding
IRAK3	GO:0005524	ATP binding
IRAK3	GO:0002755	MyD88-dependent toll-like receptor signaling pathway
IRAK3	GO:0010933	positive regulation of macrophage tolerance induction
IRAK3	GO:0046982	protein heterodimerization activity
IRAK3	GO:0010936	negative regulation of macrophage cytokine production
IRAK3	GO:0019221	cytokine-mediated signaling pathway
IRAK3	GO:0043330	response to exogenous dsRNA
IRAK3	GO:0016310	phosphorylation
IRAK3	GO:0016772	transferase activity, transferring phosphorus-containing groups
IRAK3	GO:0032720	negative regulation of tumor necrosis factor production
IRAK3	GO:0035556	intracellular signal transduction
IRAK3	GO:0042803	protein homodimerization activity
IRAK3	GO:0032088	negative regulation of NF-kappaB transcription factor activity
IRAK3	GO:0034122	negative regulation of toll-like receptor signaling pathway
IRAK3	GO:0007165	signal transduction
IRAK3	GO:0004672	protein kinase activity
IRAK3	GO:0004674	protein serine/threonine kinase activity
IRAK3	GO:0005886	plasma membrane
IRAK3	GO:0032715	negative regulation of interleukin-6 production
IRAK3	GO:0002224	toll-like receptor signaling pathway
IRAK3	GO:0005634	nucleus
IRAK3	GO:0005737	cytoplasm
IRAK3	GO:0043242	negative regulation of protein complex disassembly
IRAK3	GO:0070555	response to interleukin-1
IRAK3	GO:0032496	response to lipopolysaccharide
IRAK3	GO:0070498	interleukin-1-mediated signaling pathway
IRAK3	GO:0032695	negative regulation of interleukin-12 production
IRAK3	GO:0016740	transferase activity
IRAK3	GO:0016301	kinase activity
LOC101928570
BACH2	GO:0000122	negative regulation of transcription from RNA polymerase II promoter
BACH2	GO:0000980	RNA polymerase II distal enhancer sequence-specific DNA binding
BACH2	GO:0005634	nucleus
BACH2	GO:0003677	DNA binding
BACH2	GO:0003700	sequence-specific DNA binding transcription factor activity
BACH2	GO:0005737	cytoplasm
BACH2	GO:0006351	transcription, DNA-templated
BACH2	GO:0006355	regulation of transcription, DNA-templated
BACH2	GO:0001206	RNA polymerase II distal enhancer sequence-specific DNA binding transcription factor activity involved in negative regulation of transcription
BACH2	GO:0043565	sequence-specific DNA binding
ATP9B	GO:0019829	cation-transporting ATPase activity
ATP9B	GO:0006890	retrograde vesicle-mediated transport, Golgi to ER
ATP9B	GO:0008152	metabolic process
ATP9B	GO:0004012	phospholipid-translocating ATPase activity
ATP9B	GO:0005794	Golgi apparatus
ATP9B	GO:0006897	endocytosis
ATP9B	GO:0005886	plasma membrane
ATP9B	GO:0000287	magnesium ion binding
ATP9B	GO:0000166	nucleotide binding
ATP9B	GO:0005524	ATP binding
ATP9B	GO:0005802	trans-Golgi network
ATP9B	GO:0048471	perinuclear region of cytoplasm
ATP9B	GO:0005768	endosome
ATP9B	GO:0045332	phospholipid translocation
ATP9B	GO:0046872	metal ion binding
ATP9B	GO:0098655	cation transmembrane transport
ATP9B	GO:0016020	membrane
ATP9B	GO:0016021	integral component of membrane
ATP9B	GO:0015914	phospholipid transport
ATP9B	GO:0072600	establishment of protein localization to Golgi
ATP9B	GO:0016787	hydrolase activity
UBE2D2	GO:0061631	ubiquitin conjugating enzyme activity
UBE2D2	GO:0006464	cellular protein modification process
UBE2D2	GO:0038095	Fc-epsilon receptor signaling pathway
UBE2D2	GO:0061418	regulation of transcription from RNA polymerase II promoter in response to hypoxia
UBE2D2	GO:0005654	nucleoplasm
UBE2D2	GO:0002223	stimulatory C-type lectin receptor signaling pathway
UBE2D2	GO:0000166	nucleotide binding
UBE2D2	GO:0005524	ATP binding
UBE2D2	GO:0070062	extracellular vesicular exosome
UBE2D2	GO:0002756	MyD88-independent toll-like receptor signaling pathway
UBE2D2	GO:0005829	cytosol
UBE2D2	GO:0071456	cellular response to hypoxia
UBE2D2	GO:0016874	ligase activity
UBE2D2	GO:0051865	protein autoubiquitination
UBE2D2	GO:0070936	protein K48-linked ubiquitination
UBE2D2	GO:0000209	protein polyubiquitination
UBE2D2	GO:0034142	toll-like receptor 4 signaling pathway
UBE2D2	GO:0008152	metabolic process
UBE2D2	GO:0043234	protein complex
UBE2D2	GO:0006511	ubiquitin-dependent protein catabolic process
UBE2D2	GO:0002224	toll-like receptor signaling pathway
UBE2D2	GO:0004842	ubiquitin-protein transferase activity
UBE2D2	GO:0005515	protein binding
UBE2D2	GO:0000151	ubiquitin ligase complex
UBE2D2	GO:0045087	innate immune response
UBE2D2	GO:0034138	toll-like receptor 3 signaling pathway
UBE2D2	GO:0016881	acid-amino acid ligase activity
UBE2D2	GO:0035666	TRIF-dependent toll-like receptor signaling pathway
UBE2D2	GO:0016567	protein ubiquitination
RPS6KA5	GO:0043988	histone H3-S28 phosphorylation
RPS6KA5	GO:0007173	epidermal growth factor receptor signaling pathway
RPS6KA5	GO:0007411	axon guidance
RPS6KA5	GO:0051092	positive regulation of NF-kappaB transcription factor activity
RPS6KA5	GO:0043987	histone H3-S10 phosphorylation
RPS6KA5	GO:0006954	inflammatory response
RPS6KA5	GO:0002755	MyD88-dependent toll-like receptor signaling pathway
RPS6KA5	GO:0002756	MyD88-independent toll-like receptor signaling pathway
RPS6KA5	GO:0045892	negative regulation of transcription, DNA-templated
RPS6KA5	GO:0043990	histone H2A-S1 phosphorylation
RPS6KA5	GO:0016572	histone phosphorylation
RPS6KA5	GO:0034146	toll-like receptor 5 signaling pathway
RPS6KA5	GO:0016772	transferase activity, transferring phosphorus-containing groups
RPS6KA5	GO:0035556	intracellular signal transduction
RPS6KA5	GO:0051403	stress-activated MAPK cascade
RPS6KA5	GO:0034142	toll-like receptor 4 signaling pathway
RPS6KA5	GO:0004672	protein kinase activity
RPS6KA5	GO:0004674	protein serine/threonine kinase activity
RPS6KA5	GO:0005634	nucleus
RPS6KA5	GO:0048011	neurotrophin TRK receptor signaling pathway
RPS6KA5	GO:0005515	protein binding
RPS6KA5	GO:0046872	metal ion binding
RPS6KA5	GO:0034138	toll-like receptor 3 signaling pathway
RPS6KA5	GO:0032793	positive regulation of CREB transcription factor activity
RPS6KA5	GO:0033129	positive regulation of histone phosphorylation
RPS6KA5	GO:0035666	TRIF-dependent toll-like receptor signaling pathway
RPS6KA5	GO:0035066	positive regulation of histone acetylation
RPS6KA5	GO:0034134	toll-like receptor 2 signaling pathway
RPS6KA5	GO:0006468	protein phosphorylation
RPS6KA5	GO:0045944	positive regulation of transcription from RNA polymerase II promoter
RPS6KA5	GO:0005654	nucleoplasm
RPS6KA5	GO:0002223	stimulatory C-type lectin receptor signaling pathway
RPS6KA5	GO:0000287	magnesium ion binding
RPS6KA5	GO:0000166	nucleotide binding
RPS6KA5	GO:0005524	ATP binding
RPS6KA5	GO:0016310	phosphorylation
RPS6KA5	GO:0034162	toll-like receptor 9 signaling pathway
RPS6KA5	GO:0038124	toll-like receptor TLR6:TLR2 signaling pathway
RPS6KA5	GO:0034166	toll-like receptor 10 signaling pathway
RPS6KA5	GO:0038123	toll-like receptor TLR1:TLR2 signaling pathway
RPS6KA5	GO:0035175	histone kinase activity (H3-S10 specific)
RPS6KA5	GO:0006355	regulation of transcription, DNA-templated
RPS6KA5	GO:0002224	toll-like receptor signaling pathway
RPS6KA5	GO:0005737	cytoplasm
RPS6KA5	GO:0045087	innate immune response
RPS6KA5	GO:0070498	interleukin-1-mediated signaling pathway
RPS6KA5	GO:0001818	negative regulation of cytokine production
RPS6KA5	GO:0016740	transferase activity
RPS6KA5	GO:0016301	kinase activity
XPO1	GO:0015031	protein transport
XPO1	GO:0007179	transforming growth factor beta receptor signaling pathway
XPO1	GO:0015030	Cajal body
XPO1	GO:0042176	regulation of protein catabolic process
XPO1	GO:0008565	protein transporter activity
XPO1	GO:0000776	kinetochore
XPO1	GO:0005730	nucleolus
XPO1	GO:0006886	intracellular protein transport
XPO1	GO:0000278	mitotic cell cycle
XPO1	GO:0005215	transporter activity
XPO1	GO:0005654	nucleoplasm
XPO1	GO:0000122	negative regulation of transcription from RNA polymerase II promoter
XPO1	GO:0016070	RNA metabolic process
XPO1	GO:0003723	RNA binding
XPO1	GO:0016071	mRNA metabolic process
XPO1	GO:0075733	intracellular transport of virus
XPO1	GO:0030529	ribonucleoprotein complex
XPO1	GO:0043231	intracellular membrane-bounded organelle
XPO1	GO:0016032	viral process
XPO1	GO:0005829	cytosol
XPO1	GO:0034504	protein localization to nucleus
XPO1	GO:0051028	mRNA transport
XPO1	GO:0019904	protein domain specific binding
XPO1	GO:0007264	small GTPase mediated signal transduction
XPO1	GO:0005642	annulate lamellae
XPO1	GO:0006611	protein export from nucleus
XPO1	GO:0005487	nucleocytoplasmic transporter activity
XPO1	GO:0008536	Ran GTPase binding
XPO1	GO:0046825	regulation of protein export from nucleus
XPO1	GO:0006810	transport
XPO1	GO:0000056	ribosomal small subunit export from nucleus
XPO1	GO:0005635	nuclear envelope
XPO1	GO:0000055	ribosomal large subunit export from nucleus
XPO1	GO:0005634	nucleus
XPO1	GO:0031965	nuclear membrane
XPO1	GO:0005515	protein binding
XPO1	GO:0010824	regulation of centrosome duplication
XPO1	GO:0005737	cytoplasm
XPO1	GO:0042493	response to drug
XPO1	GO:0016020	membrane
XPO1	GO:0019058	viral life cycle
XPO1	GO:0010467	gene expression
XPO1	GO:0030512	negative regulation of transforming growth factor beta receptor signaling pathway
SFMBT2	GO:0005634	nucleus
SFMBT2	GO:0010629	negative regulation of gene expression
SFMBT2	GO:0005515	protein binding
SFMBT2	GO:0042393	histone binding
SFMBT2	GO:0043231	intracellular membrane-bounded organelle
SFMBT2	GO:0006355	regulation of transcription, DNA-templated
SFMBT2	GO:0016235	aggresome
SFMBT2	GO:0005654	nucleoplasm
FOXO1	GO:0007173	epidermal growth factor receptor signaling pathway
FOXO1	GO:0008543	fibroblast growth factor receptor signaling pathway
FOXO1	GO:0006366	transcription from RNA polymerase II promoter
FOXO1	GO:0045444	fat cell differentiation
FOXO1	GO:0001227	RNA polymerase II transcription regulatory region sequence-specific DNA binding transcription factor activity involved in negative regulation of transcription
FOXO1	GO:0045722	positive regulation of gluconeogenesis
FOXO1	GO:0001078	RNA polymerase II core promoter proximal region sequence-specific DNA binding transcription factor activity involved in negative regulation of transcription
FOXO1	GO:0045892	negative regulation of transcription, DNA-templated
FOXO1	GO:0045893	positive regulation of transcription, DNA-templated
FOXO1	GO:0006914	autophagy
FOXO1	GO:0006915	apoptotic process
FOXO1	GO:0071732	cellular response to nitric oxide
FOXO1	GO:0005829	cytosol
FOXO1	GO:0071455	cellular response to hyperoxia
FOXO1	GO:0051721	protein phosphatase 2A binding
FOXO1	GO:0000989	transcription factor binding transcription factor activity
FOXO1	GO:0045732	positive regulation of protein catabolic process
FOXO1	GO:0006974	cellular response to DNA damage stimulus
FOXO1	GO:0000981	sequence-specific DNA binding RNA polymerase II transcription factor activity
FOXO1	GO:0005634	nucleus
FOXO1	GO:0010508	positive regulation of autophagy
FOXO1	GO:0048011	neurotrophin TRK receptor signaling pathway
FOXO1	GO:0005515	protein binding
FOXO1	GO:0031625	ubiquitin protein ligase binding
FOXO1	GO:0001678	cellular glucose homeostasis
FOXO1	GO:0035947	regulation of gluconeogenesis by regulation of transcription from RNA polymerase II promoter
FOXO1	GO:0048015	phosphatidylinositol-mediated signaling
FOXO1	GO:0042593	glucose homeostasis
FOXO1	GO:0032873	negative regulation of stress-activated MAPK cascade
FOXO1	GO:0008286	insulin receptor signaling pathway
FOXO1	GO:0038095	Fc-epsilon receptor signaling pathway
FOXO1	GO:0043565	sequence-specific DNA binding
FOXO1	GO:0009653	anatomical structure morphogenesis
FOXO1	GO:0045944	positive regulation of transcription from RNA polymerase II promoter
FOXO1	GO:0097150	neuronal stem cell maintenance
FOXO1	GO:0005654	nucleoplasm
FOXO1	GO:0000122	negative regulation of transcription from RNA polymerase II promoter
FOXO1	GO:0032869	cellular response to insulin stimulus
FOXO1	GO:0003700	sequence-specific DNA binding transcription factor activity
FOXO1	GO:0001568	blood vessel development
FOXO1	GO:2000377	regulation of reactive oxygen species metabolic process
FOXO1	GO:2000177	regulation of neural precursor cell proliferation
FOXO1	GO:0031018	endocrine pancreas development
FOXO1	GO:0006351	transcription, DNA-templated
FOXO1	GO:0045599	negative regulation of fat cell differentiation
FOXO1	GO:0006355	regulation of transcription, DNA-templated
FOXO1	GO:0006473	protein acetylation
FOXO1	GO:0003682	chromatin binding
FOXO1	GO:0009267	cellular response to starvation
FOXO1	GO:0008134	transcription factor binding
FOXO1	GO:0042127	regulation of cell proliferation
FOXO1	GO:0006357	regulation of transcription from RNA polymerase II promoter
FOXO1	GO:0090090	negative regulation of canonical Wnt signaling pathway
FOXO1	GO:0003677	DNA binding
FOXO1	GO:0005737	cytoplasm
FOXO1	GO:0043066	negative regulation of apoptotic process
FOXO1	GO:0045087	innate immune response
FOXO1	GO:2000505	regulation of energy homeostasis
FOXO1	GO:0001659	temperature homeostasis
FOXO1	GO:0005739	mitochondrion
FOXO1	GO:0043065	positive regulation of apoptotic process
FOXO1	GO:0030154	cell differentiation
FOXO1	GO:0034599	cellular response to oxidative stress
FOXO1	GO:0070417	cellular response to cold
TRIM37	GO:0036353	histone H2A-K119 monoubiquitination
TRIM37	GO:0061630	ubiquitin protein ligase activity
TRIM37	GO:0051091	positive regulation of sequence-specific DNA binding transcription factor activity
TRIM37	GO:0051092	positive regulation of NF-kappaB transcription factor activity
TRIM37	GO:0000122	negative regulation of transcription from RNA polymerase II promoter
TRIM37	GO:0035518	histone H2A monoubiquitination
TRIM37	GO:0005829	cytosol
TRIM37	GO:0070842	aggresome assembly
TRIM37	GO:0016235	aggresome
TRIM37	GO:0016874	ligase activity
TRIM37	GO:0051865	protein autoubiquitination
TRIM37	GO:0008270	zinc ion binding
TRIM37	GO:0042803	protein homodimerization activity
TRIM37	GO:0032088	negative regulation of NF-kappaB transcription factor activity
TRIM37	GO:0006351	transcription, DNA-templated
TRIM37	GO:0035098	ESC/E(Z) complex
TRIM37	GO:0046600	negative regulation of centriole replication
TRIM37	GO:0005164	tumor necrosis factor receptor binding
TRIM37	GO:0003682	chromatin binding
TRIM37	GO:0005622	intracellular
TRIM37	GO:0004842	ubiquitin-protein transferase activity
TRIM37	GO:0005777	peroxisome
TRIM37	GO:0005515	protein binding
TRIM37	GO:0031625	ubiquitin protein ligase binding
TRIM37	GO:0048471	perinuclear region of cytoplasm
TRIM37	GO:0005737	cytoplasm
TRIM37	GO:0046872	metal ion binding
TRIM37	GO:0016567	protein ubiquitination
BRD1	GO:0016568	chromatin modification
BRD1	GO:0043966	histone H3 acetylation
BRD1	GO:0008270	zinc ion binding
BRD1	GO:0005730	nucleolus
BRD1	GO:0043204	perikaryon
BRD1	GO:0005654	nucleoplasm
BRD1	GO:0005634	nucleus
BRD1	GO:0030425	dendrite
BRD1	GO:0042393	histone binding
BRD1	GO:0046872	metal ion binding
BRD1	GO:0000062	fatty-acyl-CoA binding
BRD1	GO:0070776	MOZ/MORF histone acetyltransferase complex
BRD1	GO:0035902	response to immobilization stress
BRD1	GO:0051602	response to electrical stimulus
MANBA	GO:0006516	glycoprotein catabolic process
MANBA	GO:0004567	beta-mannosidase activity
MANBA	GO:0005975	carbohydrate metabolic process
MANBA	GO:0005537	mannose binding
MANBA	GO:0046355	mannan catabolic process
MANBA	GO:0043231	intracellular membrane-bounded organelle
MANBA	GO:0008152	metabolic process
MANBA	GO:0006464	cellular protein modification process
MANBA	GO:0004553	hydrolase activity, hydrolyzing O-glycosyl compounds
MANBA	GO:0005764	lysosome
MANBA	GO:0016787	hydrolase activity
MANBA	GO:0016798	hydrolase activity, acting on glycosyl bonds
HELZ	GO:0000166	nucleotide binding
HELZ	GO:0005524	ATP binding
HELZ	GO:0005634	nucleus
HELZ	GO:0046872	metal ion binding
HELZ	GO:0008152	metabolic process
HELZ	GO:0016020	membrane
HELZ	GO:0004386	helicase activity
HELZ	GO:0044822	poly(A) RNA binding
HELZ	GO:0016787	hydrolase activity
MPP6	GO:0005515	protein binding
MPP6	GO:0070062	extracellular vesicular exosome
MPP6	GO:0006461	protein complex assembly
MPP6	GO:0016020	membrane
MPP6	GO:0030165	PDZ domain binding
MPP6	GO:0005886	plasma membrane
IPCEF1	GO:0004601	peroxidase activity
IPCEF1	GO:0006979	response to oxidative stress
IPCEF1	GO:0019904	protein domain specific binding
IPCEF1	GO:0005737	cytoplasm
IPCEF1	GO:0015671	oxygen transport
IPCEF1	GO:0016020	membrane
IPCEF1	GO:0005829	cytosol
IPCEF1	GO:0055114	oxidation-reduction process
IPCEF1	GO:0005344	oxygen transporter activity
IPCEF1	GO:0005886	plasma membrane
CAPZA1	GO:0006461	protein complex assembly
CAPZA1	GO:0007596	blood coagulation
CAPZA1	GO:0005576	extracellular region
CAPZA1	GO:0051015	actin filament binding
CAPZA1	GO:0051016	barbed-end actin filament capping
CAPZA1	GO:0005515	protein binding
CAPZA1	GO:0005856	cytoskeleton
CAPZA1	GO:0005911	cell-cell junction
CAPZA1	GO:0070062	extracellular vesicular exosome
CAPZA1	GO:0003779	actin binding
CAPZA1	GO:0051693	actin filament capping
CAPZA1	GO:0006928	cellular component movement
CAPZA1	GO:0005737	cytoplasm
CAPZA1	GO:0045087	innate immune response
CAPZA1	GO:0016020	membrane
CAPZA1	GO:0015629	actin cytoskeleton
CAPZA1	GO:0005829	cytosol
CAPZA1	GO:0071203	WASH complex
CAPZA1	GO:0008290	F-actin capping protein complex
CAPZA1	GO:0030036	actin cytoskeleton organization
CAPZA1	GO:0030863	cortical cytoskeleton
BBX	GO:0003677	DNA binding
BBX	GO:0005634	nucleus
BBX	GO:0005737	cytoplasm
BBX	GO:0006351	transcription, DNA-templated
BBX	GO:0006355	regulation of transcription, DNA-templated
BBX	GO:0005730	nucleolus
BBX	GO:0060348	bone development
BBX	GO:0005654	nucleoplasm
ISPD	GO:0016779	nucleotidyltransferase activity
ISPD	GO:0003824	catalytic activity
ISPD	GO:0006486	protein glycosylation
ISPD	GO:0007411	axon guidance
ISPD	GO:0050518	2-C-methyl-D-erythritol 4-phosphate cytidylyltransferase activity
ISPD	GO:0008299	isoprenoid biosynthetic process
ISPD	GO:0016740	transferase activity
ISPD	GO:0035269	protein O-linked mannosylation
SMARCA5	GO:0016887	ATPase activity
SMARCA5	GO:0016568	chromatin modification
SMARCA5	GO:0006200	ATP catabolic process
SMARCA5	GO:0004386	helicase activity
SMARCA5	GO:0005730	nucleolus
SMARCA5	GO:0005677	chromatin silencing complex
SMARCA5	GO:0005654	nucleoplasm
SMARCA5	GO:0006302	double-strand break repair
SMARCA5	GO:0000166	nucleotide binding
SMARCA5	GO:0005524	ATP binding
SMARCA5	GO:0006338	chromatin remodeling
SMARCA5	GO:0000183	chromatin silencing at rDNA
SMARCA5	GO:0031213	RSF complex
SMARCA5	GO:0045814	negative regulation of gene expression, epigenetic
SMARCA5	GO:0031010	ISWI-type complex
SMARCA5	GO:0031491	nucleosome binding
SMARCA5	GO:0008152	metabolic process
SMARCA5	GO:0016817	hydrolase activity, acting on acid anhydrides
SMARCA5	GO:0043596	nuclear replication fork
SMARCA5	GO:0016818	hydrolase activity, acting on acid anhydrides, in phosphorus-containing anhydrides
SMARCA5	GO:0006333	chromatin assembly or disassembly
SMARCA5	GO:0006352	DNA-templated transcription, initiation
SMARCA5	GO:0003682	chromatin binding
SMARCA5	GO:0006334	nucleosome assembly
SMARCA5	GO:0034080	CENP-A containing nucleosome assembly
SMARCA5	GO:0040029	regulation of gene expression, epigenetic
SMARCA5	GO:0006357	regulation of transcription from RNA polymerase II promoter
SMARCA5	GO:0000793	condensed chromosome
SMARCA5	GO:0003676	nucleic acid binding
SMARCA5	GO:0003677	DNA binding
SMARCA5	GO:0005634	nucleus
SMARCA5	GO:0005515	protein binding
SMARCA5	GO:0042393	histone binding
SMARCA5	GO:0043044	ATP-dependent chromatin remodeling
SMARCA5	GO:0010467	gene expression
SMARCA5	GO:0016584	nucleosome positioning
SMARCA5	GO:0016589	NURF complex
SMARCA5	GO:0016787	hydrolase activity
DEK	GO:0016568	chromatin modification
DEK	GO:2001032	regulation of double-strand break repair via nonhomologous end joining
DEK	GO:0007165	signal transduction
DEK	GO:0006366	transcription from RNA polymerase II promoter
DEK	GO:0006357	regulation of transcription from RNA polymerase II promoter
DEK	GO:0044822	poly(A) RNA binding
DEK	GO:0003676	nucleic acid binding
DEK	GO:0003677	DNA binding
DEK	GO:0005634	nucleus
DEK	GO:0043292	contractile fiber
DEK	GO:0042393	histone binding
DEK	GO:2000779	regulation of double-strand break repair
DEK	GO:0019079	viral genome replication

## Sheet: Pathway annotation
HostGene	PathID	PathTitle
HLA-DRB6
NRIP1
BPTF
TFDP2	PATH:04110	Cell cycle
SNRK
na
ERBIN	PATH:04621	NOD-like receptor signaling pathway
FUT8	PATH:05202	Transcriptional misregulation in cancer
FUT8	PATH:01100	Metabolic pathways
FUT8	PATH:00533	Glycosaminoglycan biosynthesis - keratan sulfate
FUT8	PATH:00510	N-Glycan biosynthesis
TBC1D14
SENP6
SLC38A1	PATH:04727	GABAergic synapse
SLC38A1	PATH:04724	Glutamatergic synapse
GON4L
FAM159A
MBD2
FGD6
CEP128
ZNF720
SAMD3
BCL11B
CLNS1A	PATH:03013	RNA transport
LYST
UBE3A	PATH:04120	Ubiquitin mediated proteolysis
UBE3A	PATH:05203	Viral carcinogenesis
MED12L	PATH:04919	Thyroid hormone signaling pathway
MED13L	PATH:04919	Thyroid hormone signaling pathway
ORC4	PATH:04110	Cell cycle
LOC401320
CAPNS1
ARAP2	PATH:04144	Endocytosis
ARAP2	PATH:04015	Rap1 signaling pathway
POLE2	PATH:05166	HTLV-I infection
POLE2	PATH:03420	Nucleotide excision repair
POLE2	PATH:00240	Pyrimidine metabolism
POLE2	PATH:00230	Purine metabolism
POLE2	PATH:03030	DNA replication
POLE2	PATH:01100	Metabolic pathways
POLE2	PATH:03410	Base excision repair
ATM	PATH:04110	Cell cycle
ATM	PATH:04210	Apoptosis
ATM	PATH:05166	HTLV-I infection
ATM	PATH:04068	FoxO signaling pathway
ATM	PATH:05202	Transcriptional misregulation in cancer
ATM	PATH:04064	NF-kappa B signaling pathway
ATM	PATH:04115	p53 signaling pathway
ATM	PATH:05206	MicroRNAs in cancer
RICTOR	PATH:04150	mTOR signaling pathway
HIF1A	PATH:04066	HIF-1 signaling pathway
HIF1A	PATH:05200	Pathways in cancer
HIF1A	PATH:05211	Renal cell carcinoma
HIF1A	PATH:04919	Thyroid hormone signaling pathway
HIF1A	PATH:04150	mTOR signaling pathway
HIF1A	PATH:05205	Proteoglycans in cancer
LUC7L3
RAB18
FBXL13
CNST
IRAK3	PATH:04210	Apoptosis
IRAK3	PATH:04722	Neurotrophin signaling pathway
LOC101928570
BACH2
ATP9B
UBE2D2	PATH:04141	Protein processing in endoplasmic reticulum
UBE2D2	PATH:04120	Ubiquitin mediated proteolysis
UBE2D2	PATH:05131	Shigellosis
RPS6KA5	PATH:04261	Adrenergic signaling in cardiomyocytes
RPS6KA5	PATH:04010	MAPK signaling pathway
RPS6KA5	PATH:04668	TNF signaling pathway
RPS6KA5	PATH:05219	Bladder cancer
RPS6KA5	PATH:04713	Circadian entrainment
RPS6KA5	PATH:05206	MicroRNAs in cancer
RPS6KA5	PATH:04722	Neurotrophin signaling pathway
XPO1	PATH:05166	HTLV-I infection
XPO1	PATH:05169	Epstein-Barr virus infection
XPO1	PATH:03013	RNA transport
XPO1	PATH:05164	Influenza A
XPO1	PATH:03008	Ribosome biogenesis in eukaryotes
SFMBT2
FOXO1	PATH:05200	Pathways in cancer
FOXO1	PATH:04919	Thyroid hormone signaling pathway
FOXO1	PATH:04068	FoxO signaling pathway
FOXO1	PATH:05202	Transcriptional misregulation in cancer
FOXO1	PATH:04910	Insulin signaling pathway
FOXO1	PATH:05215	Prostate cancer
TRIM37	PATH:04120	Ubiquitin mediated proteolysis
BRD1
MANBA	PATH:04142	Lysosome
MANBA	PATH:00511	Other glycan degradation
HELZ
MPP6
IPCEF1
CAPZA1
BBX
ISPD
SMARCA5
DEK

## Sheet: Sheet3
chr22_49824331_49822951_-1380-BRD1	4.30049	19.7049	0.0374331	12.679	0.633952	up	8	0	0	34	0	2	0	chr22	49822950	49824331	-	BRD1	HCCy14_HCCy19_N2_RA-1_RA-2_RA-3_SLE-yuanxu_SLE-zouhang	Exonic	1381
chr10_7285954_7220411_-65543-SFMBT2	4.22599	18.7132	0.0339373	9.66777	0.507161	up	2	12	16	4	0	0	2	chr10	7220410	7285954	-	SFMBT2	HCCy14_HCCy15_HCCy18_HCCy19_N3	Exonic	894
chr19_36146312_36145806_+506-CAPNS1	4.0768	16.8748	0.00625033	21.5544	1.2679	up	8	48	16	10	4	0	0	chr19	36145805	36146312	+	CAPNS1	HCCy14_HCCy15_HCCy18_HCCy19_N1_RA-2_RA-3_SLE-zouhang	Exonic	265
chr17_67167796_67166478_-1318-HELZ	4.07677	16.8745	0.0403802	8.71684	0.507161	up	12	6	0	14	0	0	2	chr17	67166477	67167796	-	HELZ	HCCy14_HCCy15_HCCy19_N3_RA-2_RA-3_RA-C_SLE-yuanxu_SLE-zouhang	Exonic	465
chr17_67948306_67945409_+2897-BPTF	3.94571	15.4091	4.43173e-10	24.5656	1.58488	up	30	36	10	18	2	3	0	chr17	67945408	67948306	+	BPTF	HCCy14_HCCy15_HCCy18_HCCy19_N1_N2_RA-1_RA-2_RA-3_RA-C_SLE-liumin_SLE-yuanxu_SLE-zouhang	Exonic	1226
chr4_6924111_6923373_+738-TBC1D14	2.93202	7.6318	5.46031e-05	14.5809	1.90186	up	12	20	16	6	2	4	0	chr4	6923372	6924111	+	TBC1D14	HCCy14_HCCy15_HCCy18_HCCy19_N1_N2_RA-1_RA-2_RA-3_RA-C_SLE-liumin_SLE-songmeng_SLE-yuanxu_SLE-zouhang	Exonic	739
chr6_75678927_75634707_+44220-SENP6	2.86719	7.29642	5.75247e-05	25.0411	3.42334	up	42	18	12	22	6	0	6	chr6	75634706	75678927	+	SENP6	HCCy14_HCCy15_HCCy18_HCCy19_N1_N3_RA-1_RA-2_RA-3_RA-C_SLE-yuanxu	Exonic	1719
chr13_40560860_40559509_-1351-FOXO1	2.27628	4.84427	0.0339684	11.0942	2.28223	up	10	10	16	4	0	4	4	chr13	40559508	40560860	-	FOXO1	HCCy14_HCCy15_HCCy18_HCCy19_N2_N3_RA-1_RA-2_RA-3_RA-C_SLE-songmeng_SLE-zouhang	Exonic	1352
chr1_235833667_235830226_-3441-LYST	1.92053	3.78563	0.00292913	30.7467	8.11458	up	22	54	22	18	6	10	12	chr1	235830225	235833667	-	LYST	HCCy14_HCCy15_HCCy18_HCCy19_N1_N2_N3_RA-1_RA-2_RA-3_RA-C_SLE-liumin_SLE-songmeng_SLE-yuanxu_SLE-zouhang	Exonic	289
chr12_66228370_66203711_+24659-IRAK3	1.17212	2.25343	0.019256	33.441	14.8345	up	44	46	26	12	22	12	16	chr12	66203710	66228370	+	IRAK3	HCCy14_HCCy15_HCCy18_HCCy19_N1_N2_N3_RA-1_RA-2_RA-3_RA-C_SLE-liumin_SLE-songmeng_SLE-yuanxu_SLE-zouhang	Exonic	754
chr3_43303792_43299754_+4038-SNRK	-1.14817	0.451196	5.31917e-07	28.3693	62.888	down	18	24	30	28	76	60	78	chr3	43299753	43303792	+	SNRK	HCCy14_HCCy15_HCCy18_HCCy19_N1_N2_N3_RA-1_RA-2_RA-3_RA-C_SLE-songmeng_SLE-yuanxu_SLE-zouhang	Exonic	757
chr7_24668660_24623666_+44994-MPP6	-1.19982	0.435329	0.0403952	9.98474	22.9491	down	2	8	12	12	32	18	28	chr7	24623665	24668660	+	MPP6	HCCy14_HCCy15_HCCy18_HCCy19_N1_N2_N3_RA-1_RA-2_RA-3_RA-C_SLE-liumin_SLE-songmeng_SLE-zouhang	Exonic	1116
chr12_46254936_46229153_-25783-SLC38A1	-1.32799	0.398324	0.000202232	13.63	34.2334	down	10	10	12	16	26	42	50	chr12	46229152	46254936	-	SLC38A1	HCCy14_HCCy15_HCCy18_HCCy19_N1_N2_N3_RA-1_RA-2_RA-3_RA-C_SLE-liumin_SLE-yuanxu_SLE-zouhang	Exonic	645
chr11_108235834_108227595_+8239-ATM	-1.3737	0.3859	0.00850583	16.4827	42.7284	down	8	16	18	16	54	52	36	chr11	108227594	108235834	+	ATM	HCCy14_HCCy15_HCCy18_HCCy19_N1_N2_N3_RA-1_RA-2_RA-3_RA-C_SLE-liumin_SLE-songmeng_SLE-yuanxu_SLE-zouhang	Exonic	526
chr5_66054951_66053406_+1545-ERBIN	-1.91924	0.264393	1.83718e-06	15.8488	59.9718	down	2	30	8	18	62	76	64	chr5	66053405	66054951	+	ERBIN	HCCy14_HCCy15_HCCy18_HCCy19_N1_N2_N3_RA-1_RA-2_RA-3_RA-C_SLE-liumin_SLE-songmeng_SLE-yuanxu_SLE-zouhang	Exonic	1546
chr4_36214480_36210390_-4090-ARAP2	-1.96066	0.256911	0.00663546	3.80371	14.8345	down	2	6	0	6	16	10	26	chr4	36210389	36214480	-	ARAP2	HCCy14_HCCy15_HCCy19_N1_N2_N3_RA-1_RA-2_RA-3_RA-C_SLE-yuanxu_SLE-zouhang	Exonic	582
chr21_15043574_15014344_-29230-NRIP1	-2.04565	0.242213	5.71432e-13	15.5318	64.1559	down	20	24	4	12	68	56	98	chr21	15014343	15043574	-	NRIP1	HCCy14_HCCy15_HCCy18_HCCy19_N1_N2_N3_RA-1_RA-2_RA-3_RA-C_SLE-liumin_SLE-songmeng_SLE-yuanxu_SLE-zouhang	Exonic	203
chr1_52668759_52667399_+1360-FAM159A	-2.30639	0.202165	0.00085115	6.65649	32.9655	down	12	16	0	0	36	44	30	chr1	52667398	52668759	+	FAM159A	HCCy14_HCCy15_N1_N2_N3_RA-1_RA-2_RA-3_RA-C_SLE-liumin_SLE-songmeng_SLE-yuanxu_SLE-zouhang	Exonic	373
chr6_90271941_90088961_-182980-BACH2	-3.7864	0.0724736	0.0258959	0.633952	8.87533	down	0	0	2	0	6	6	20	chr6	90088960	90271941	-	BACH2	HCCy18_N1_N2_N3_RA-1_SLE-yuanxu	Exonic	951
chr2_147975975_147972739_-3236-ORC4	-4.70807	0.0382585	0.00443309	0.475464	12.679	down	2	0	0	0	10	22	10	chr2	147972738	147975975	-	ORC4	HCCy14_N1_N2_N3_RA-1_RA-2_RA-C	Exonic	242
